# Supplementary material for: Hsp90 middle domain phosphorylation initiates a complex conformational program to recruit the ATPase-stimulating cochaperone Aha1
Source: Nat Commun. 2019 Jun 12;10:2574. doi: 10.1038/s41467-019-10463-y (PMC6561935; doi:10.1038/s41467-019-10463-y)
Supplement: Supplementary file 3 — Supplementary Data 1 [file 41467_2019_10463_MOESM3_ESM.xlsx]

## Sheet: Supplementary Data 1
Supplementary Data 1. A list of all cross-link peptide pairs assigned in this study. The list includes both target and decoy sequences which were used to estimate FDR. The 22 cross-linked peptide pairs quantified by PRM are highlighted in blue. For these 22 peptide pairs, the integrated peak areas, log2(AMPPNP/Apo) and corresponding 95% confidence interval used for the charts in Fig. 7, Supplemen…
ms2.scan	ms2.query.mass	ms2.prec.mass	ms2.prec.z	ms2.mass1	ms2.mass2	ms3.mass1	ms3.mass2	relationship.error	ms3.pep1	ms3.pep2	ms3.fdr1	ms3.fdr2	ms3.pep1.plain	ms3.pep2.plain	ms3.expect1	ms3.expect2	ms3.scan1	ms3.scan2	ms3.prot1	ms3.prot2	ms3.descr1	ms3.descr2	mod_pos1	X.times_in_prot1	mod_pos2	X.times_in_prot2	type	REACT2CSV_20_20180123	File.name	max_evalue	xlinked_peptide_pair	prot_pair	fwd	rev	FDR	targeted_by_PRM	peak_area_Y313E_AMPPNP	peak_area_Y313E	peak_area_WT_AMPPNP	peak_area_WT	95%CI_Y313E_AMPPNP	95%CI_Y313E	95%CI_WT_AMPPNP	95%CI_WT	Log2(Y313E AMPPNP/Apo)	Log2(WT AMPPMP/Apo)	95%CI_Log2(Y313E AMPPNP/Apo)	95%CI_Log2(WT AMPPMP/Apo)
7233	4939.5	4940.5	5	1752.91	2435.19	1750.9	2434.18	3.0096	TQARPVGVK[325.13]IPTC[160.03]K	FK[325.13]SWPEGHFATITLTFIDK	2.73e-07	1.22e-08	TQARPVGVKIPTCK	FKSWPEGHFATITLTFIDK	2.73e-07	1.22e-08	7234	7237	sp|O95433|AHSA1_HUMAN	sp|O95433|AHSA1_HUMAN	Activator of 90 kDa heat shock protein ATPase homolog 1 OS=Homo sapiens GN=AHSA1 PE=1 SV=1	Activator of 90 kDa heat shock protein ATPase homolog 1 OS=Homo sapiens GN=AHSA1 PE=1 SV=1	203	1	277	1	3	NA	071516_Hsp90a_Y331E_Aha1_AMPPNP_BDP_2hr1.pep.xml.react2.xls	2.73e-07	TQARPVGVK[325.13]IPTC[160.03]K_FK[325.13]SWPEGHFATITLTFIDK	sp|O95433|AHSA1_HUMAN_sp|O95433|AHSA1_HUMAN	1	0	0	0
6967	4344.25	4345.24	5	1750.9	1841.94	1750.9	1840.94	1.0054	TQARPVGVK[325.13]IPTC[160.03]K	KGK[325.13]LIFFYEWSVK	1.65e-06	1.51e-08	TQARPVGVKIPTCK	KGKLIFFYEWSVK	1.65e-06	1.51e-08	6970	6971	sp|O95433|AHSA1_HUMAN	sp|O95433|AHSA1_HUMAN	Activator of 90 kDa heat shock protein ATPase homolog 1 OS=Homo sapiens GN=AHSA1 PE=1 SV=1	Activator of 90 kDa heat shock protein ATPase homolog 1 OS=Homo sapiens GN=AHSA1 PE=1 SV=1	203	1	76	1	3	NA	071716_Aha1_BDP_2hr1.pep.xml.react2.xls	1.65e-06	TQARPVGVK[325.13]IPTC[160.03]K_KGK[325.13]LIFFYEWSVK	sp|O95433|AHSA1_HUMAN_sp|O95433|AHSA1_HUMAN	1	0	0	0
5425	4219.21	4220.2	5	1353.73	2114.08	1353.73	2111.06	3.0137	KVEK[325.13]VVVSNR	K[325.13]HLEINPDHSIIETLR	2.96e-06	9.18e-08	KVEKVVVSNR	KHLEINPDHSIIETLR	2.96e-06	9.18e-08	5428	5427	sp|P07900|HS90A_HUMAN +1	sp|P07900|HS90A_HUMAN +1	Heat shock protein HSP 90-alpha OS=Homo sapiens GN=HSP90AA1 PE=1 SV=5	Heat shock protein HSP 90-alpha OS=Homo sapiens GN=HSP90AA1 PE=1 SV=5	585	1	632	1	3	NA	071716_Hsp90a_WT_Aha1_AMPPNP_BDP_2hr1.pep.xml.react2.xls	2.96e-06	KVEK[325.13]VVVSNR_K[325.13]HLEINPDHSIIETLR	sp|P07900|HS90A_HUMAN +1_sp|P07900|HS90A_HUMAN +1	1	0	0	0
2649	3525.85	3526.84	5	1023.54	1750.9	1022.54	1750.9	1.0047	K[325.13]AKPAPSK	TQARPVGVK[325.13]IPTC[160.03]K	6.38e-06	4.76e-06	KAKPAPSK	TQARPVGVKIPTCK	6.38e-06	4.76e-06	2652	2651	sp|O95433|AHSA1_HUMAN	sp|O95433|AHSA1_HUMAN	Activator of 90 kDa heat shock protein ATPase homolog 1 OS=Homo sapiens GN=AHSA1 PE=1 SV=1	Activator of 90 kDa heat shock protein ATPase homolog 1 OS=Homo sapiens GN=AHSA1 PE=1 SV=1	187	1	203	1	3	NA	071516_Hsp90a_Y331E_Aha1_BDP_2hr1.pep.xml.react2.xls	6.38e-06	K[325.13]AKPAPSK_TQARPVGVK[325.13]IPTC[160.03]K	sp|O95433|AHSA1_HUMAN_sp|O95433|AHSA1_HUMAN	1	0	0	0
5814	4376.09	4376.1	5	1512.62	2112.07	1512.62	2111.06	1.0025	DNSTMGYMAAK[325.13]K	K[325.13]HLEINPDHSIIETLR	1.27e-05	1.33e-08	DNSTMGYMAAKK	KHLEINPDHSIIETLR	1.27e-05	1.33e-08	5817	5818	sp|P07900|HS90A_HUMAN +1	sp|P07900|HS90A_HUMAN +1	Heat shock protein HSP 90-alpha OS=Homo sapiens GN=HSP90AA1 PE=1 SV=5	Heat shock protein HSP 90-alpha OS=Homo sapiens GN=HSP90AA1 PE=1 SV=5	631	1	632	1	2	NA	071516_Hsp90a_Y331E_Aha1_AMPPNP_BDP_2hr1.pep.xml.react2.xls	1.27e-05	DNSTMGYMAAK[325.13]K_K[325.13]HLEINPDHSIIETLR	sp|P07900|HS90A_HUMAN +1_sp|P07900|HS90A_HUMAN +1	1	0	0	1	6.56243e+06	5.60367e+06	4836700	4.65132e+06	2.22966e+06	1.25709e+06	727590	898360	0.22786	0.0563839	0.343516	0.247565
4181	3619.76	3619.76	4	1355.73	1512.62	1353.73	1512.62	2.0081	KVEK[325.13]VVVSNR	DNSTMGYMAAK[325.13]K	4.99e-06	1.28e-05	KVEKVVVSNR	DNSTMGYMAAKK	4.99e-06	1.28e-05	4184	4185	sp|P07900|HS90A_HUMAN +1	sp|P07900|HS90A_HUMAN +1	Heat shock protein HSP 90-alpha OS=Homo sapiens GN=HSP90AA1 PE=1 SV=5	Heat shock protein HSP 90-alpha OS=Homo sapiens GN=HSP90AA1 PE=1 SV=5	585	1	631	1	3	NA	071516_Hsp90a_Y331E_Aha1_AMPPNP_BDP_2hr1.pep.xml.react2.xls	1.28e-05	KVEK[325.13]VVVSNR_DNSTMGYMAAK[325.13]K	sp|P07900|HS90A_HUMAN +1_sp|P07900|HS90A_HUMAN +1	1	0	0	0
5922	4315.24	4316.23	5	1750.9	1812.93	1750.9	1811.93	1.0054	TQARPVGVK[325.13]IPTC[160.03]K	ADLINNLGTIAK[325.13]SGTK	1.46e-05	4.03e-06	TQARPVGVKIPTCK	ADLINNLGTIAKSGTK	1.46e-05	4.03e-06	5923	5926	sp|O95433|AHSA1_HUMAN	sp|P07900|HS90A_HUMAN +1	Activator of 90 kDa heat shock protein ATPase homolog 1 OS=Homo sapiens GN=AHSA1 PE=1 SV=1	Heat shock protein HSP 90-alpha OS=Homo sapiens GN=HSP90AA1 PE=1 SV=5	203	1	112	1	1	NA	071516_Hsp90a_Y331E_Aha1_AMPPNP_BDP_2hr1.pep.xml.react2.xls	1.46e-05	TQARPVGVK[325.13]IPTC[160.03]K_ADLINNLGTIAK[325.13]SGTK	sp|O95433|AHSA1_HUMAN_sp|P07900|HS90A_HUMAN +1	1	0	0	1	3.77937e+06	7513900	2.48873e+06	7644000	787099	1.16094e+06	700800	1.61043e+06	-0.991417	-1.61892	0.234371	0.284394
6006	3634.75	3635.75	5	1354.73	1528.62	1353.73	1528.62	1.0047	KVEK[325.13]VVVSNR	DNSTM[147.04]GYMAAK[325.13]K	2.7e-05	1.3e-05	KVEKVVVSNR	DNSTMGYMAAKK	2.7e-05	1.3e-05	6009	6010	sp|P07900|HS90A_HUMAN +1	sp|P07900|HS90A_HUMAN +1	Heat shock protein HSP 90-alpha OS=Homo sapiens GN=HSP90AA1 PE=1 SV=5	Heat shock protein HSP 90-alpha OS=Homo sapiens GN=HSP90AA1 PE=1 SV=5	585	1	631	1	3	NA	072216_Hsp90a_WT_Aha1_AMPPNP_BDP_4hr1.pep.xml.react2.xls	2.7e-05	KVEK[325.13]VVVSNR_DNSTM[147.04]GYMAAK[325.13]K	sp|P07900|HS90A_HUMAN +1_sp|P07900|HS90A_HUMAN +1	1	0	0	0
3627	3525.85	3525.85	5	1023.54	1750.9	1022.54	1750.9	1.0059	KAK[325.13]PAPSK	TQARPVGVK[325.13]IPTC[160.03]K	4.45e-05	5.58e-07	KAKPAPSK	TQARPVGVKIPTCK	4.45e-05	5.58e-07	3630	3631	sp|O95433|AHSA1_HUMAN	sp|O95433|AHSA1_HUMAN	Activator of 90 kDa heat shock protein ATPase homolog 1 OS=Homo sapiens GN=AHSA1 PE=1 SV=1	Activator of 90 kDa heat shock protein ATPase homolog 1 OS=Homo sapiens GN=AHSA1 PE=1 SV=1	189	1	203	1	3	NA	071716_Hsp90a_WT_Aha1_BDP_2hr1.pep.xml.react2.xls	4.45e-05	KAK[325.13]PAPSK_TQARPVGVK[325.13]IPTC[160.03]K	sp|O95433|AHSA1_HUMAN_sp|O95433|AHSA1_HUMAN	1	0	0	0
5382	3390.61	3390.6	4	1126.58	1512.62	1126.58	1512.62	0.0015	IMK[325.13]AQALR	DNSTMGYMAAK[325.13]K	4.78e-05	7.83e-06	IMKAQALR	DNSTMGYMAAKK	4.78e-05	7.83e-06	5385	5386	sp|P07900|HS90A_HUMAN +1	sp|P07900|HS90A_HUMAN +1	Heat shock protein HSP 90-alpha OS=Homo sapiens GN=HSP90AA1 PE=1 SV=5	Heat shock protein HSP 90-alpha OS=Homo sapiens GN=HSP90AA1 PE=1 SV=5	615	1	631	1	3	NA	071716_Hsp90a_WT_Aha1_BDP_2hr1.pep.xml.react2.xls	4.78e-05	IMK[325.13]AQALR_DNSTMGYMAAK[325.13]K	sp|P07900|HS90A_HUMAN +1_sp|P07900|HS90A_HUMAN +1	1	0	0	0
12218	4209.13	4210.13	5	1022.54	2435.19	1022.54	2434.18	1.0017	KAK[325.13]PAPSK	FK[325.13]SWPEGHFATITLTFIDK	4.92e-06	5.08e-05	KAKPAPSK	FKSWPEGHFATITLTFIDK	4.92e-06	5.08e-05	12221	12222	sp|O95433|AHSA1_HUMAN	sp|O95433|AHSA1_HUMAN	Activator of 90 kDa heat shock protein ATPase homolog 1 OS=Homo sapiens GN=AHSA1 PE=1 SV=1	Activator of 90 kDa heat shock protein ATPase homolog 1 OS=Homo sapiens GN=AHSA1 PE=1 SV=1	189	1	277	1	3	NA	072216_Hsp90a_WT_Aha1_BDP_4hr1.pep.xml.react2.xls	5.08e-05	KAK[325.13]PAPSK_FK[325.13]SWPEGHFATITLTFIDK	sp|O95433|AHSA1_HUMAN_sp|O95433|AHSA1_HUMAN	1	0	0	0
6178	4197.12	4197.12	5	1215.63	2230.09	1215.62	2230.09	0.0042	NNIK[325.13]LYVR	YIDQEELNK[325.13]TKPIWTR	5.28e-05	6.79e-07	NNIKLYVR	YIDQEELNKTKPIWTR	5.28e-05	6.79e-07	6181	6180	sp|P07900|HS90A_HUMAN +1	sp|P07900|HS90A_HUMAN +1	Heat shock protein HSP 90-alpha OS=Homo sapiens GN=HSP90AA1 PE=1 SV=5	Heat shock protein HSP 90-alpha OS=Homo sapiens GN=HSP90AA1 PE=1 SV=5	362	1	292	1	3	NA	071516_Hsp90a_WT_Aha1_AMPPNP_BDP_2hr1.pep.xml.react2.xls	5.28e-05	NNIK[325.13]LYVR_YIDQEELNK[325.13]TKPIWTR	sp|P07900|HS90A_HUMAN +1_sp|P07900|HS90A_HUMAN +1	1	0	0	1	1.17837e+07	1.01145e+07	1.96417e+07	19707500	2.44789e+06	1.79398e+06	3.76325e+06	3.64255e+06	0.220367	-0.00482742	0.131795	0.178313
4913	3186.64	3187.64	4	1165.57	1269.67	1165.57	1269.66	0.0018	HIVMK[325.13]WR	IPTC[160.03]K[325.13]ITLK	6.21e-05	7.06e-06	HIVMKWR	IPTCKITLK	6.21e-05	7.06e-06	4916	4917	sp|O95433|AHSA1_HUMAN	sp|O95433|AHSA1_HUMAN	Activator of 90 kDa heat shock protein ATPase homolog 1 OS=Homo sapiens GN=AHSA1 PE=1 SV=1	Activator of 90 kDa heat shock protein ATPase homolog 1 OS=Homo sapiens GN=AHSA1 PE=1 SV=1	273	1	208	1	3	NA	071516_Hsp90a_Y331E_Aha1_BDP_2hr1.pep.xml.react2.xls	6.21e-05	HIVMK[325.13]WR_IPTC[160.03]K[325.13]ITLK	sp|O95433|AHSA1_HUMAN_sp|O95433|AHSA1_HUMAN	1	0	0	0
4350	3604.83	3605.81	4	1353.73	1499.69	1353.73	1499.69	0.0045	KVEK[325.13]VVVSNR	FYEQFSK[325.13]NIK	3.48e-05	6.58e-05	KVEKVVVSNR	FYEQFSKNIK	3.48e-05	6.58e-05	4353	4354	sp|P07900|HS90A_HUMAN +1	sp|P07900|HS90A_HUMAN +1	Heat shock protein HSP 90-alpha OS=Homo sapiens GN=HSP90AA1 PE=1 SV=5	Heat shock protein HSP 90-alpha OS=Homo sapiens GN=HSP90AA1 PE=1 SV=5	585	1	443	1	3	NA	071516_Hsp90a_WT_Aha1_AMPPNP_BDP_2hr1.pep.xml.react2.xls	6.58e-05	KVEK[325.13]VVVSNR_FYEQFSK[325.13]NIK	sp|P07900|HS90A_HUMAN +1_sp|P07900|HS90A_HUMAN +1	1	0	0	0
6663	5769.86	5769.95	5	1750.91	3267.55	1750.9	3267.55	0.0078	TQARPVGVK[325.13]IPTC[160.03]K	FHMVDGNVSGEFTDLVPEKHIVMK[325.13]WR	4.68e-05	6.67e-05	TQARPVGVKIPTCK	FHMVDGNVSGEFTDLVPEKHIVMKWR	4.68e-05	6.67e-05	6666	6667	sp|O95433|AHSA1_HUMAN	sp|O95433|AHSA1_HUMAN	Activator of 90 kDa heat shock protein ATPase homolog 1 OS=Homo sapiens GN=AHSA1 PE=1 SV=1	Activator of 90 kDa heat shock protein ATPase homolog 1 OS=Homo sapiens GN=AHSA1 PE=1 SV=1	203	1	273	1	3	NA	071716_Aha1_BDP_2hr1.pep.xml.react2.xls	6.67e-05	TQARPVGVK[325.13]IPTC[160.03]K_FHMVDGNVSGEFTDLVPEKHIVMK[325.13]WR	sp|O95433|AHSA1_HUMAN_sp|O95433|AHSA1_HUMAN	1	0	0	0
6201	3044.61	3044.61	4	1023.54	1269.66	1022.54	1269.66	1.0044	K[325.13]AKPAPSK	IPTC[160.03]K[325.13]ITLK	6.87e-05	4.27e-05	KAKPAPSK	IPTCKITLK	6.87e-05	4.27e-05	6204	6205	sp|O95433|AHSA1_HUMAN	sp|O95433|AHSA1_HUMAN	Activator of 90 kDa heat shock protein ATPase homolog 1 OS=Homo sapiens GN=AHSA1 PE=1 SV=1	Activator of 90 kDa heat shock protein ATPase homolog 1 OS=Homo sapiens GN=AHSA1 PE=1 SV=1	187	1	208	1	3	NA	072216_Aha1_BDP_4hr1.pep.xml.react2.xls	6.87e-05	K[325.13]AKPAPSK_IPTC[160.03]K[325.13]ITLK	sp|O95433|AHSA1_HUMAN_sp|O95433|AHSA1_HUMAN	1	0	0	0
4712	3668.88	3668.87	4	1165.57	1751.91	1165.57	1750.9	1.0036	HIVMK[325.13]WR	TQARPVGVK[325.13]IPTC[160.03]K	7.27e-05	1.59e-06	HIVMKWR	TQARPVGVKIPTCK	7.27e-05	1.59e-06	4713	4714	sp|O95433|AHSA1_HUMAN	sp|O95433|AHSA1_HUMAN	Activator of 90 kDa heat shock protein ATPase homolog 1 OS=Homo sapiens GN=AHSA1 PE=1 SV=1	Activator of 90 kDa heat shock protein ATPase homolog 1 OS=Homo sapiens GN=AHSA1 PE=1 SV=1	273	1	203	1	3	NA	071516_Hsp90a_Y331E_Aha1_AMPPNP_BDP_2hr1.pep.xml.react2.xls	7.27e-05	HIVMK[325.13]WR_TQARPVGVK[325.13]IPTC[160.03]K	sp|O95433|AHSA1_HUMAN_sp|O95433|AHSA1_HUMAN	1	0	0	0
6491	4209.14	4209.12	5	1022.54	2435.19	1022.54	2434.18	1.0074	K[325.13]AKPAPSK	FK[325.13]SWPEGHFATITLTFIDK	8.62e-05	2.73e-06	KAKPAPSK	FKSWPEGHFATITLTFIDK	8.62e-05	2.73e-06	6494	6493	sp|O95433|AHSA1_HUMAN	sp|O95433|AHSA1_HUMAN	Activator of 90 kDa heat shock protein ATPase homolog 1 OS=Homo sapiens GN=AHSA1 PE=1 SV=1	Activator of 90 kDa heat shock protein ATPase homolog 1 OS=Homo sapiens GN=AHSA1 PE=1 SV=1	187	1	277	1	3	NA	071516_Hsp90a_WT_Aha1_AMPPNP_BDP_2hr1.pep.xml.react2.xls	8.62e-05	K[325.13]AKPAPSK_FK[325.13]SWPEGHFATITLTFIDK	sp|O95433|AHSA1_HUMAN_sp|O95433|AHSA1_HUMAN	1	0	0	0
6524	4363.17	4364.17	5	1499.7	2112.07	1499.69	2111.06	1.0094	FYEQFSK[325.13]NIK	K[325.13]HLEINPDHSIIETLR	0.000104	1.45e-08	FYEQFSKNIK	KHLEINPDHSIIETLR	0.000104	1.45e-08	6527	6526	sp|P07900|HS90A_HUMAN +1	sp|P07900|HS90A_HUMAN +1	Heat shock protein HSP 90-alpha OS=Homo sapiens GN=HSP90AA1 PE=1 SV=5	Heat shock protein HSP 90-alpha OS=Homo sapiens GN=HSP90AA1 PE=1 SV=5	443	1	632	1	3	NA	071716_Hsp90a_WT_Aha1_BDP_2hr1.pep.xml.react2.xls	0.000104	FYEQFSK[325.13]NIK_K[325.13]HLEINPDHSIIETLR	sp|P07900|HS90A_HUMAN +1_sp|P07900|HS90A_HUMAN +1	1	0	0	1	42912500	32539500	52070500	31728500	1.5703e+07	4.6397e+06	1.28569e+07	6.55962e+06	0.399206	0.714687	0.29413	0.298075
3718	3633.75	3634.74	4	1353.73	1528.62	1353.73	1528.62	0.0032	KVEK[325.13]VVVSNR	DNSTMGYM[147.04]AAK[325.13]K	3.63e-06	0.000113	KVEKVVVSNR	DNSTMGYMAAKK	3.63e-06	0.000113	3719	3722	sp|P07900|HS90A_HUMAN +1	sp|P07900|HS90A_HUMAN +1	Heat shock protein HSP 90-alpha OS=Homo sapiens GN=HSP90AA1 PE=1 SV=5	Heat shock protein HSP 90-alpha OS=Homo sapiens GN=HSP90AA1 PE=1 SV=5	585	1	631	1	3	NA	071516_Hsp90a_WT_Aha1_AMPPNP_BDP_2hr1.pep.xml.react2.xls	0.000113	KVEK[325.13]VVVSNR_DNSTMGYM[147.04]AAK[325.13]K	sp|P07900|HS90A_HUMAN +1_sp|P07900|HS90A_HUMAN +1	1	0	0	0
8457	3393.67	3393.67	4	1142.58	1499.69	1142.58	1499.69	0.0012	IM[147.04]K[325.13]AQALR	FYEQFSK[325.13]NIK	8.19e-05	0.000117	IMKAQALR	FYEQFSKNIK	8.19e-05	0.000117	8460	8459	sp|P07900|HS90A_HUMAN +1	sp|P07900|HS90A_HUMAN +1	Heat shock protein HSP 90-alpha OS=Homo sapiens GN=HSP90AA1 PE=1 SV=5	Heat shock protein HSP 90-alpha OS=Homo sapiens GN=HSP90AA1 PE=1 SV=5	615	1	443	1	3	NA	072216_Hsp90a_Y331E_Aha1_AMPPNP_BDP_4hr1.pep.xml.react2.xls	0.000117	IM[147.04]K[325.13]AQALR_FYEQFSK[325.13]NIK	sp|P07900|HS90A_HUMAN +1_sp|P07900|HS90A_HUMAN +1	1	0	0	0
6352	3043.61	3043.6	4	1022.54	1269.67	1022.54	1269.66	0.0026	KAK[325.13]PAPSK	IPTC[160.03]K[325.13]ITLK	0.000123	7.49e-05	KAKPAPSK	IPTCKITLK	0.000123	7.49e-05	6355	6356	sp|O95433|AHSA1_HUMAN	sp|O95433|AHSA1_HUMAN	Activator of 90 kDa heat shock protein ATPase homolog 1 OS=Homo sapiens GN=AHSA1 PE=1 SV=1	Activator of 90 kDa heat shock protein ATPase homolog 1 OS=Homo sapiens GN=AHSA1 PE=1 SV=1	189	1	208	1	3	NA	072216_Aha1_BDP_4hr1.pep.xml.react2.xls	0.000123	KAK[325.13]PAPSK_IPTC[160.03]K[325.13]ITLK	sp|O95433|AHSA1_HUMAN_sp|O95433|AHSA1_HUMAN	1	0	0	0
6827	4946.45	4947.43	5	1269.67	2925.38	1269.66	2925.37	0.0146	IPTC[160.03]K[325.13]ITLK	FHMVDGNVSGEFTDLVPEK[325.13]HIVMK	1.97e-05	0.000148	IPTCKITLK	FHMVDGNVSGEFTDLVPEKHIVMK	1.97e-05	0.000148	6830	6829	sp|O95433|AHSA1_HUMAN	sp|O95433|AHSA1_HUMAN	Activator of 90 kDa heat shock protein ATPase homolog 1 OS=Homo sapiens GN=AHSA1 PE=1 SV=1	Activator of 90 kDa heat shock protein ATPase homolog 1 OS=Homo sapiens GN=AHSA1 PE=1 SV=1	208	1	268	1	3	NA	071516_Hsp90a_Y331E_Aha1_AMPPNP_BDP_2hr1.pep.xml.react2.xls	0.000148	IPTC[160.03]K[325.13]ITLK_FHMVDGNVSGEFTDLVPEK[325.13]HIVMK	sp|O95433|AHSA1_HUMAN_sp|O95433|AHSA1_HUMAN	1	0	0	0
5378	3777.66	3778.65	4	1513.63	1512.63	1512.62	1512.62	1.0071	DNSTMGYMAAK[325.13]K	DNSTMGYMAAK[325.13]K	0.00015	0.000115	DNSTMGYMAAKK	DNSTMGYMAAKK	0.00015	0.000115	5382	5381	sp|P07900|HS90A_HUMAN +1	sp|P07900|HS90A_HUMAN +1	Heat shock protein HSP 90-alpha OS=Homo sapiens GN=HSP90AA1 PE=1 SV=5	Heat shock protein HSP 90-alpha OS=Homo sapiens GN=HSP90AA1 PE=1 SV=5	631	1	631	1	2	NA	071716_Hsp90a_Y331E_Aha1_BDP_2hr1.pep.xml.react2.xls	0.00015	DNSTMGYMAAK[325.13]K_DNSTMGYMAAK[325.13]K	sp|P07900|HS90A_HUMAN +1_sp|P07900|HS90A_HUMAN +1	1	0	0	1	4.34397e+07	3.40717e+07	8943800	6.96869e+06	1.37627e+07	1.09047e+07	2.57021e+06	4.38176e+06	0.350441	0.360001	0.775878	1.14308
10206	3750.8	3750.78	4	1499.7	1499.7	1499.69	1499.69	0.0037	FYEQFSK[325.13]NIK	FYEQFSK[325.13]NIK	0.00016	9.5e-05	FYEQFSKNIK	FYEQFSKNIK	0.00016	9.5e-05	10210	10209	sp|P07900|HS90A_HUMAN +1	sp|P07900|HS90A_HUMAN +1	Heat shock protein HSP 90-alpha OS=Homo sapiens GN=HSP90AA1 PE=1 SV=5	Heat shock protein HSP 90-alpha OS=Homo sapiens GN=HSP90AA1 PE=1 SV=5	443	1	443	1	2	NA	072216_Hsp90a_Y331E_Aha1_BDP_4hr1.pep.xml.react2.xls	0.00016	FYEQFSK[325.13]NIK_FYEQFSK[325.13]NIK	sp|P07900|HS90A_HUMAN +1_sp|P07900|HS90A_HUMAN +1	1	0	0	1	1.02194e+08	79761000	1.73623e+08	1.05671e+08	1.50712e+07	7.60339e+06	2.11109e+07	1.05607e+07	0.357553	0.716386	0.15468	0.219784
8262	5758.7	5759.71	5	1512.62	3494.67	1512.62	3491.66	3.0141	DNSTMGYMAAK[325.13]K	KHGLEVIYMIEPIDEYC[160.03]VQQLK[325.13]EFEGK	2.25e-05	0.000188	DNSTMGYMAAKK	KHGLEVIYMIEPIDEYCVQQLKEFEGK	2.25e-05	0.000188	8265	8264	sp|P07900|HS90A_HUMAN +1	sp|P07900|HS90A_HUMAN +1	Heat shock protein HSP 90-alpha OS=Homo sapiens GN=HSP90AA1 PE=1 SV=5	Heat shock protein HSP 90-alpha OS=Homo sapiens GN=HSP90AA1 PE=1 SV=5	631	1	534	1	3	NA	071716_Hsp90a_Y331E_Aha1_BDP_2hr1.pep.xml.react2.xls	0.000188	DNSTMGYMAAK[325.13]K_KHGLEVIYMIEPIDEYC[160.03]VQQLK[325.13]EFEGK	sp|P07900|HS90A_HUMAN +1_sp|P07900|HS90A_HUMAN +1	1	0	0	0
6874	2915.52	2916.51	4	894.445	1269.67	894.445	1269.66	0.0016	AK[325.13]PAPSK	IPTC[160.03]K[325.13]ITLK	0.000227	1.98e-05	AKPAPSK	IPTCKITLK	0.000227	1.98e-05	6877	6878	sp|O95433|AHSA1_HUMAN	sp|O95433|AHSA1_HUMAN	Activator of 90 kDa heat shock protein ATPase homolog 1 OS=Homo sapiens GN=AHSA1 PE=1 SV=1	Activator of 90 kDa heat shock protein ATPase homolog 1 OS=Homo sapiens GN=AHSA1 PE=1 SV=1	189	1	208	1	3	NA	072216_Hsp90a_Y331E_Aha1_AMPPNP_BDP_4hr1.pep.xml.react2.xls	0.000227	AK[325.13]PAPSK_IPTC[160.03]K[325.13]ITLK	sp|O95433|AHSA1_HUMAN_sp|O95433|AHSA1_HUMAN	1	0	0	0
5218	3203.64	3204.64	4	1182.57	1269.67	1181.57	1269.66	1.0065	HIVM[147.04]K[325.13]WR	IPTC[160.03]K[325.13]ITLK	2.48e-05	0.000236	HIVMKWR	IPTCKITLK	2.48e-05	0.000236	5221	5222	sp|O95433|AHSA1_HUMAN	sp|O95433|AHSA1_HUMAN	Activator of 90 kDa heat shock protein ATPase homolog 1 OS=Homo sapiens GN=AHSA1 PE=1 SV=1	Activator of 90 kDa heat shock protein ATPase homolog 1 OS=Homo sapiens GN=AHSA1 PE=1 SV=1	273	1	208	1	3	NA	071716_Aha1_BDP_2hr1.pep.xml.react2.xls	0.000236	HIVM[147.04]K[325.13]WR_IPTC[160.03]K[325.13]ITLK	sp|O95433|AHSA1_HUMAN_sp|O95433|AHSA1_HUMAN	1	0	0	0
3184	3649.75	3649.75	4	1353.73	1544.62	1353.73	1544.61	0.0037	KVEK[325.13]VVVSNR	DNSTM[147.04]GYM[147.04]AAK[325.13]K	1.01e-06	0.000279	KVEKVVVSNR	DNSTMGYMAAKK	1.01e-06	0.000279	3187	3188	sp|P07900|HS90A_HUMAN +1	sp|P07900|HS90A_HUMAN +1	Heat shock protein HSP 90-alpha OS=Homo sapiens GN=HSP90AA1 PE=1 SV=5	Heat shock protein HSP 90-alpha OS=Homo sapiens GN=HSP90AA1 PE=1 SV=5	585	1	631	1	3	NA	071516_Hsp90a_Y331E_Aha1_BDP_2hr1.pep.xml.react2.xls	0.000279	KVEK[325.13]VVVSNR_DNSTM[147.04]GYM[147.04]AAK[325.13]K	sp|P07900|HS90A_HUMAN +1_sp|P07900|HS90A_HUMAN +1	1	0	0	0
7664	3862.01	3862.02	4	1269.66	1840.94	1269.66	1840.94	0.0019	IPTC[160.03]K[325.13]ITLK	KGK[325.13]LIFFYEWSVK	0.000287	8.88e-09	IPTCKITLK	KGKLIFFYEWSVK	0.000287	8.88e-09	7667	7666	sp|O95433|AHSA1_HUMAN	sp|O95433|AHSA1_HUMAN	Activator of 90 kDa heat shock protein ATPase homolog 1 OS=Homo sapiens GN=AHSA1 PE=1 SV=1	Activator of 90 kDa heat shock protein ATPase homolog 1 OS=Homo sapiens GN=AHSA1 PE=1 SV=1	208	1	76	1	3	NA	071716_Aha1_BDP_2hr1.pep.xml.react2.xls	0.000287	IPTC[160.03]K[325.13]ITLK_KGK[325.13]LIFFYEWSVK	sp|O95433|AHSA1_HUMAN_sp|O95433|AHSA1_HUMAN	1	0	0	0
4638	3378.68	3378.68	4	1127.59	1499.69	1126.58	1499.69	1.0058	IMK[325.13]AQALR	FYEQFSK[325.13]NIK	0.00037	0.000208	IMKAQALR	FYEQFSKNIK	0.00037	0.000208	4641	4642	sp|P07900|HS90A_HUMAN +1	sp|P07900|HS90A_HUMAN +1	Heat shock protein HSP 90-alpha OS=Homo sapiens GN=HSP90AA1 PE=1 SV=5	Heat shock protein HSP 90-alpha OS=Homo sapiens GN=HSP90AA1 PE=1 SV=5	615	1	443	1	3	NA	071516_Hsp90a_Y331E_Aha1_BDP_2hr1.pep.xml.react2.xls	0.00037	IMK[325.13]AQALR_FYEQFSK[325.13]NIK	sp|P07900|HS90A_HUMAN +1_sp|P07900|HS90A_HUMAN +1	1	0	0	1	2.81118e+08	1.96827e+08	301215000	1.88722e+08	6.35737e+07	5.18337e+07	5.11584e+07	6.01872e+07	0.514252	0.674534	0.313922	0.393534
4042	3683.87	3683.87	5	1181.56	1750.91	1181.57	1750.9	0.0008	HIVM[147.04]K[325.13]WR	TQARPVGVK[325.13]IPTC[160.03]K	0.000389	1.55e-06	HIVMKWR	TQARPVGVKIPTCK	0.000389	1.55e-06	4045	4044	sp|O95433|AHSA1_HUMAN	sp|O95433|AHSA1_HUMAN	Activator of 90 kDa heat shock protein ATPase homolog 1 OS=Homo sapiens GN=AHSA1 PE=1 SV=1	Activator of 90 kDa heat shock protein ATPase homolog 1 OS=Homo sapiens GN=AHSA1 PE=1 SV=1	273	1	203	1	3	NA	071516_Hsp90a_WT_Aha1_AMPPNP_BDP_2hr1.pep.xml.react2.xls	0.000389	HIVM[147.04]K[325.13]WR_TQARPVGVK[325.13]IPTC[160.03]K	sp|O95433|AHSA1_HUMAN_sp|O95433|AHSA1_HUMAN	1	0	0	0
3952	3249.72	3250.7	4	1142.58	1355.73	1142.58	1353.73	2.0093	IM[147.04]K[325.13]AQALR	KVEK[325.13]VVVSNR	0.000425	6.23e-06	IMKAQALR	KVEKVVVSNR	0.000425	6.23e-06	3955	3954	sp|P07900|HS90A_HUMAN +1	sp|P07900|HS90A_HUMAN +1	Heat shock protein HSP 90-alpha OS=Homo sapiens GN=HSP90AA1 PE=1 SV=5	Heat shock protein HSP 90-alpha OS=Homo sapiens GN=HSP90AA1 PE=1 SV=5	615	1	585	1	3	NA	071716_Hsp90a_WT_Aha1_AMPPNP_BDP_2hr1.pep.xml.react2.xls	0.000425	IM[147.04]K[325.13]AQALR_KVEK[325.13]VVVSNR	sp|P07900|HS90A_HUMAN +1_sp|P07900|HS90A_HUMAN +1	1	0	0	1	5813000	6.59427e+06	4985200	6714800	2.27578e+06	4.32377e+06	797002	4.11323e+06	-0.181929	-0.429693	0.848455	0.703911
8393	5747.76	5747.77	5	2435.19	2561.17	2434.18	2559.16	3.0121	FK[325.13]SWPEGHFATITLTFIDK	GGK[325.13]FHMVDGNVSGEFTDLVPEK	0.000522	7.62e-11	FKSWPEGHFATITLTFIDK	GGKFHMVDGNVSGEFTDLVPEK	0.000522	7.62e-11	8396	8395	sp|O95433|AHSA1_HUMAN	sp|O95433|AHSA1_HUMAN	Activator of 90 kDa heat shock protein ATPase homolog 1 OS=Homo sapiens GN=AHSA1 PE=1 SV=1	Activator of 90 kDa heat shock protein ATPase homolog 1 OS=Homo sapiens GN=AHSA1 PE=1 SV=1	277	1	249	1	3	NA	071716_Aha1_BDP_2hr1.pep.xml.react2.xls	0.000522	FK[325.13]SWPEGHFATITLTFIDK_GGK[325.13]FHMVDGNVSGEFTDLVPEK	sp|O95433|AHSA1_HUMAN_sp|O95433|AHSA1_HUMAN	1	0	0	0
11437	4707.27	4707.27	5	1500.69	2455.17	1499.69	2454.16	2.0067	FYEQFSK[325.13]NIK	K[325.13]C[160.03]LELFTELAEDKENYKK	0.000263	0.000528	FYEQFSKNIK	KCLELFTELAEDKENYKK	0.000263	0.000528	11440	11441	sp|P07900|HS90A_HUMAN +1	sp|P07900|HS90A_HUMAN +1	Heat shock protein HSP 90-alpha OS=Homo sapiens GN=HSP90AA1 PE=1 SV=5	Heat shock protein HSP 90-alpha OS=Homo sapiens GN=HSP90AA1 PE=1 SV=5	443	1	419	1	3	NA	072216_Hsp90a_Y331E_Aha1_BDP_4hr1.pep.xml.react2.xls	0.000528	FYEQFSK[325.13]NIK_K[325.13]C[160.03]LELFTELAEDKENYKK	sp|P07900|HS90A_HUMAN +1_sp|P07900|HS90A_HUMAN +1	1	0	0	0
7390	5486.66	5487.65	6	1022.54	3712.71	1022.54	3710.7	2.0092	K[325.13]AKPAPSK	FK[325.13]SWPEGHFATITLTFIDKNGETELC[160.03]MEGR	0.00029	0.000586	KAKPAPSK	FKSWPEGHFATITLTFIDKNGETELCMEGR	0.00029	0.000586	7393	7394	sp|O95433|AHSA1_HUMAN	sp|O95433|AHSA1_HUMAN	Activator of 90 kDa heat shock protein ATPase homolog 1 OS=Homo sapiens GN=AHSA1 PE=1 SV=1	Activator of 90 kDa heat shock protein ATPase homolog 1 OS=Homo sapiens GN=AHSA1 PE=1 SV=1	187	1	277	1	3	NA	071716_Hsp90a_WT_Aha1_AMPPNP_BDP_2hr1.pep.xml.react2.xls	0.000586	K[325.13]AKPAPSK_FK[325.13]SWPEGHFATITLTFIDKNGETELC[160.03]MEGR	sp|O95433|AHSA1_HUMAN_sp|O95433|AHSA1_HUMAN	1	0	0	0
6404	5146.69	5147.69	5	1961.1	2434.19	1959.09	2434.18	2.0093	KAKPAPSK[325.13]TQARPVGVK	FK[325.13]SWPEGHFATITLTFIDK	0.000587	2.54e-07	KAKPAPSKTQARPVGVK	FKSWPEGHFATITLTFIDK	0.000587	2.54e-07	6407	6406	sp|O95433|AHSA1_HUMAN	sp|O95433|AHSA1_HUMAN	Activator of 90 kDa heat shock protein ATPase homolog 1 OS=Homo sapiens GN=AHSA1 PE=1 SV=1	Activator of 90 kDa heat shock protein ATPase homolog 1 OS=Homo sapiens GN=AHSA1 PE=1 SV=1	194	1	277	1	3	NA	071716_Aha1_BDP_2hr1.pep.xml.react2.xls	0.000587	KAKPAPSK[325.13]TQARPVGVK_FK[325.13]SWPEGHFATITLTFIDK	sp|O95433|AHSA1_HUMAN_sp|O95433|AHSA1_HUMAN	1	0	0	0
10362	3220.7	3221.69	4	1055.57	1413.72	1054.57	1413.72	1.0085	K[325.13]LSELLR	EMLQQSK[325.13]ILK	0.000287	0.000624	KLSELLR	EMLQQSKILK	0.000287	0.000624	10365	10364	sp|P07900|HS90A_HUMAN +1	sp|P07900|HS90A_HUMAN +1	Heat shock protein HSP 90-alpha OS=Homo sapiens GN=HSP90AA1 PE=1 SV=5	Heat shock protein HSP 90-alpha OS=Homo sapiens GN=HSP90AA1 PE=1 SV=5	458	1	407	1	3	NA	072216_Hsp90a_WT_Aha1_AMPPNP_BDP_4hr1.pep.xml.react2.xls	0.000624	K[325.13]LSELLR_EMLQQSK[325.13]ILK	sp|P07900|HS90A_HUMAN +1_sp|P07900|HS90A_HUMAN +1	1	0	0	0
3102	3764.98	3765.98	5	1182.57	1831	1181.57	1831	1.01	HIVM[147.04]K[325.13]WR	AKPAPSK[325.13]TQARPVGVK	0.000668	9.81e-05	HIVMKWR	AKPAPSKTQARPVGVK	0.000668	9.81e-05	3105	3104	sp|O95433|AHSA1_HUMAN	sp|O95433|AHSA1_HUMAN	Activator of 90 kDa heat shock protein ATPase homolog 1 OS=Homo sapiens GN=AHSA1 PE=1 SV=1	Activator of 90 kDa heat shock protein ATPase homolog 1 OS=Homo sapiens GN=AHSA1 PE=1 SV=1	273	1	194	1	3	NA	071516_Hsp90a_Y331E_Aha1_AMPPNP_BDP_2hr1.pep.xml.react2.xls	0.000668	HIVM[147.04]K[325.13]WR_AKPAPSK[325.13]TQARPVGVK	sp|O95433|AHSA1_HUMAN_sp|O95433|AHSA1_HUMAN	1	0	0	0
9755	3786.9	3787.89	4	1269.66	1765.83	1269.66	1764.83	1.0037	IPTC[160.03]K[325.13]ITLK	LNWTGTSK[325.13]SGVQYK	0.000688	6.64e-07	IPTCKITLK	LNWTGTSKSGVQYK	0.000688	6.64e-07	9758	9757	sp|O95433|AHSA1_HUMAN	sp|O95433|AHSA1_HUMAN	Activator of 90 kDa heat shock protein ATPase homolog 1 OS=Homo sapiens GN=AHSA1 PE=1 SV=1	Activator of 90 kDa heat shock protein ATPase homolog 1 OS=Homo sapiens GN=AHSA1 PE=1 SV=1	208	1	94	1	3	NA	072216_Aha1_BDP_4hr1.pep.xml.react2.xls	0.000688	IPTC[160.03]K[325.13]ITLK_LNWTGTSK[325.13]SGVQYK	sp|O95433|AHSA1_HUMAN_sp|O95433|AHSA1_HUMAN	1	0	0	0
5982	3989.05	3989.05	5	1126.58	2111.06	1126.58	2111.06	0.0002	IMK[325.13]AQALR	K[325.13]HLEINPDHSIIETLR	0.000697	0.000466	IMKAQALR	KHLEINPDHSIIETLR	0.000697	0.000466	5985	5986	sp|P07900|HS90A_HUMAN +1	sp|P07900|HS90A_HUMAN +1	Heat shock protein HSP 90-alpha OS=Homo sapiens GN=HSP90AA1 PE=1 SV=5	Heat shock protein HSP 90-alpha OS=Homo sapiens GN=HSP90AA1 PE=1 SV=5	615	1	632	1	3	NA	071716_Hsp90a_WT_Aha1_AMPPNP_BDP_2hr1.pep.xml.react2.xls	0.000697	IMK[325.13]AQALR_K[325.13]HLEINPDHSIIETLR	sp|P07900|HS90A_HUMAN +1_sp|P07900|HS90A_HUMAN +1	1	0	0	1	29592500	2.62998e+07	3.80643e+07	2.86987e+07	1.12196e+07	6.47004e+06	9.81965e+06	8.98344e+06	0.170178	0.407456	0.410467	0.276647
3711	3981.16	3982.16	5	1269.66	1960.1	1269.66	1959.09	1.005	IPTC[160.03]K[325.13]ITLK	KAKPAPSK[325.13]TQARPVGVK	0.0007	0.000284	IPTCKITLK	KAKPAPSKTQARPVGVK	0.0007	0.000284	3714	3713	sp|O95433|AHSA1_HUMAN	sp|O95433|AHSA1_HUMAN	Activator of 90 kDa heat shock protein ATPase homolog 1 OS=Homo sapiens GN=AHSA1 PE=1 SV=1	Activator of 90 kDa heat shock protein ATPase homolog 1 OS=Homo sapiens GN=AHSA1 PE=1 SV=1	208	1	194	1	3	NA	071716_Hsp90a_Y331E_Aha1_AMPPNP_BDP_2hr1.pep.xml.react2.xls	0.0007	IPTC[160.03]K[325.13]ITLK_KAKPAPSK[325.13]TQARPVGVK	sp|O95433|AHSA1_HUMAN_sp|O95433|AHSA1_HUMAN	1	0	0	0
7312	4322.19	4323.16	4	1756.85	1813.93	1756.85	1811.93	2.0094	ELISNSSDALDK[325.13]IR	ADLINNLGTIAK[325.13]SGTK	6.21e-06	0.000708	ELISNSSDALDKIR	ADLINNLGTIAKSGTK	6.21e-06	0.000708	7315	7316	sp|P07900|HS90A_HUMAN +1	sp|P07900|HS90A_HUMAN +1	Heat shock protein HSP 90-alpha OS=Homo sapiens GN=HSP90AA1 PE=1 SV=5	Heat shock protein HSP 90-alpha OS=Homo sapiens GN=HSP90AA1 PE=1 SV=5	58	1	112	1	3	NA	071716_Hsp90a_Y331E_Aha1_BDP_2hr1.pep.xml.react2.xls	0.000708	ELISNSSDALDK[325.13]IR_ADLINNLGTIAK[325.13]SGTK	sp|P07900|HS90A_HUMAN +1_sp|P07900|HS90A_HUMAN +1	1	0	0	1	9645550	16061000	1.01016e+07	2.55213e+07	1.1944e+06	1.22664e+06	1.05169e+06	2.21608e+06	-0.735626	-1.33712	0.142639	0.201396
6515	3231.71	3232.7	4	1126.58	1353.73	1126.58	1353.73	0.0002	IMK[325.13]AQALR	K[325.13]VEKVVVSNR	0.000766	0.000221	IMKAQALR	KVEKVVVSNR	0.000766	0.000221	6518	6519	sp|P07900|HS90A_HUMAN +1	sp|P07900|HS90A_HUMAN +1	Heat shock protein HSP 90-alpha OS=Homo sapiens GN=HSP90AA1 PE=1 SV=5	Heat shock protein HSP 90-alpha OS=Homo sapiens GN=HSP90AA1 PE=1 SV=5	615	1	582	1	3	NA	072216_Hsp90a_Y331E_Aha1_BDP_4hr1.pep.xml.react2.xls	0.000766	IMK[325.13]AQALR_K[325.13]VEKVVVSNR	sp|P07900|HS90A_HUMAN +1_sp|P07900|HS90A_HUMAN +1	1	0	0	0
9540	3765.72	3765.73	4	1499.69	1514.63	1499.69	1512.62	2.0025	FYEQFSK[325.13]NIK	DNSTMGYMAAK[325.13]K	0.000783	1.56e-05	FYEQFSKNIK	DNSTMGYMAAKK	0.000783	1.56e-05	9543	9542	sp|P07900|HS90A_HUMAN +1	sp|P07900|HS90A_HUMAN +1	Heat shock protein HSP 90-alpha OS=Homo sapiens GN=HSP90AA1 PE=1 SV=5	Heat shock protein HSP 90-alpha OS=Homo sapiens GN=HSP90AA1 PE=1 SV=5	443	1	631	1	3	NA	072216_Hsp90a_Y331E_Aha1_BDP_4hr1.pep.xml.react2.xls	0.000783	FYEQFSK[325.13]NIK_DNSTMGYMAAK[325.13]K	sp|P07900|HS90A_HUMAN +1_sp|P07900|HS90A_HUMAN +1	1	0	0	0
9915	3468.73	3469.73	4	1215.62	1501.7	1215.62	1499.69	2.0048	NNIK[325.13]LYVR	FYEQFSK[325.13]NIK	0.000789	0.000143	NNIKLYVR	FYEQFSKNIK	0.000789	0.000143	9918	9917	sp|P07900|HS90A_HUMAN +1	sp|P07900|HS90A_HUMAN +1	Heat shock protein HSP 90-alpha OS=Homo sapiens GN=HSP90AA1 PE=1 SV=5	Heat shock protein HSP 90-alpha OS=Homo sapiens GN=HSP90AA1 PE=1 SV=5	362	1	443	1	3	NA	072216_Hsp90a_Y331E_Aha1_AMPPNP_BDP_4hr1.pep.xml.react2.xls	0.000789	NNIK[325.13]LYVR_FYEQFSK[325.13]NIK	sp|P07900|HS90A_HUMAN +1_sp|P07900|HS90A_HUMAN +1	1	0	0	0
4578	3406.61	3406.59	4	1142.58	1512.62	1142.58	1512.62	0.003	IM[147.04]K[325.13]AQALR	DNSTMGYMAAK[325.13]K	0.000896	5.72e-07	IMKAQALR	DNSTMGYMAAKK	0.000896	5.72e-07	4581	4582	sp|P07900|HS90A_HUMAN +1	sp|P07900|HS90A_HUMAN +1	Heat shock protein HSP 90-alpha OS=Homo sapiens GN=HSP90AA1 PE=1 SV=5	Heat shock protein HSP 90-alpha OS=Homo sapiens GN=HSP90AA1 PE=1 SV=5	615	1	631	1	3	NA	071516_Hsp90a_Y331E_Aha1_AMPPNP_BDP_2hr1.pep.xml.react2.xls	0.000896	IM[147.04]K[325.13]AQALR_DNSTMGYMAAK[325.13]K	sp|P07900|HS90A_HUMAN +1_sp|P07900|HS90A_HUMAN +1	1	0	0	0
4447	3407.61	3408.6	4	1126.58	1529.62	1126.58	1528.62	1.0041	IMK[325.13]AQALR	DNSTMGYM[147.04]AAK[325.13]K	0.00035	0.000935	IMKAQALR	DNSTMGYMAAKK	0.00035	0.000935	4450	4451	sp|P07900|HS90A_HUMAN +1	sp|P07900|HS90A_HUMAN +1	Heat shock protein HSP 90-alpha OS=Homo sapiens GN=HSP90AA1 PE=1 SV=5	Heat shock protein HSP 90-alpha OS=Homo sapiens GN=HSP90AA1 PE=1 SV=5	615	1	631	1	3	NA	071516_Hsp90a_Y331E_Aha1_AMPPNP_BDP_2hr1.pep.xml.react2.xls	0.000935	IMK[325.13]AQALR_DNSTMGYM[147.04]AAK[325.13]K	sp|P07900|HS90A_HUMAN +1_sp|P07900|HS90A_HUMAN +1	1	0	0	0
6016	3236.6	3237.6	4	1022.54	1462.65	1022.54	1460.64	2.0088	K[325.13]AKPAPSK	DASNWSTDK[325.13]LK	0.000288	0.00125	KAKPAPSK	DASNWSTDKLK	0.000288	0.00125	6019	6020	sp|O95433|AHSA1_HUMAN	sp|O95433|AHSA1_HUMAN	Activator of 90 kDa heat shock protein ATPase homolog 1 OS=Homo sapiens GN=AHSA1 PE=1 SV=1	Activator of 90 kDa heat shock protein ATPase homolog 1 OS=Homo sapiens GN=AHSA1 PE=1 SV=1	187	1	39	1	3	NA	072216_Aha1_BDP_4hr1.pep.xml.react2.xls	0.00125	K[325.13]AKPAPSK_DASNWSTDK[325.13]LK	sp|O95433|AHSA1_HUMAN_sp|O95433|AHSA1_HUMAN	1	0	0	0
5131	3962.95	3962.94	5	1460.64	1750.9	1460.64	1750.9	-0.0017	DASNWSTDK[325.13]LK	TQARPVGVK[325.13]IPTC[160.03]K	0.0013	0.000317	DASNWSTDKLK	TQARPVGVKIPTCK	0.0013	0.000317	5134	5135	sp|O95433|AHSA1_HUMAN	sp|O95433|AHSA1_HUMAN	Activator of 90 kDa heat shock protein ATPase homolog 1 OS=Homo sapiens GN=AHSA1 PE=1 SV=1	Activator of 90 kDa heat shock protein ATPase homolog 1 OS=Homo sapiens GN=AHSA1 PE=1 SV=1	39	1	203	1	3	NA	071716_Aha1_BDP_2hr1.pep.xml.react2.xls	0.0013	DASNWSTDK[325.13]LK_TQARPVGVK[325.13]IPTC[160.03]K	sp|O95433|AHSA1_HUMAN_sp|O95433|AHSA1_HUMAN	1	0	0	0
6703	5018.6	5019.59	6	1831	2436.2	1831	2434.18	2.0165	AKPAPSK[325.13]TQARPVGVK	FK[325.13]SWPEGHFATITLTFIDK	1.54e-05	0.00169	AKPAPSKTQARPVGVK	FKSWPEGHFATITLTFIDK	1.54e-05	0.00169	6704	6707	sp|O95433|AHSA1_HUMAN	sp|O95433|AHSA1_HUMAN	Activator of 90 kDa heat shock protein ATPase homolog 1 OS=Homo sapiens GN=AHSA1 PE=1 SV=1	Activator of 90 kDa heat shock protein ATPase homolog 1 OS=Homo sapiens GN=AHSA1 PE=1 SV=1	194	1	277	1	3	NA	071716_Aha1_BDP_2hr1.pep.xml.react2.xls	0.00169	AKPAPSK[325.13]TQARPVGVK_FK[325.13]SWPEGHFATITLTFIDK	sp|O95433|AHSA1_HUMAN_sp|O95433|AHSA1_HUMAN	1	0	0	0
10088	3291.74	3291.74	4	1270.67	1269.66	1269.66	1269.66	1.0049	IPTC[160.03]K[325.13]ITLK	IPTC[160.03]K[325.13]ITLK	0.00173	6.7e-05	IPTCKITLK	IPTCKITLK	0.00173	6.7e-05	10092	10091	sp|O95433|AHSA1_HUMAN	sp|O95433|AHSA1_HUMAN	Activator of 90 kDa heat shock protein ATPase homolog 1 OS=Homo sapiens GN=AHSA1 PE=1 SV=1	Activator of 90 kDa heat shock protein ATPase homolog 1 OS=Homo sapiens GN=AHSA1 PE=1 SV=1	208	1	208	1	2	NA	072216_Aha1_BDP_4hr1.pep.xml.react2.xls	0.00173	IPTC[160.03]K[325.13]ITLK_IPTC[160.03]K[325.13]ITLK	sp|O95433|AHSA1_HUMAN_sp|O95433|AHSA1_HUMAN	1	0	0	0
6080	3664.82	3665.81	4	1413.72	1499.7	1413.72	1499.69	0.0037	EMLQQSK[325.13]ILK	FYEQFSK[325.13]NIK	0.00193	3.3e-05	EMLQQSKILK	FYEQFSKNIK	0.00193	3.3e-05	6083	6084	sp|P07900|HS90A_HUMAN +1	sp|P07900|HS90A_HUMAN +1	Heat shock protein HSP 90-alpha OS=Homo sapiens GN=HSP90AA1 PE=1 SV=5	Heat shock protein HSP 90-alpha OS=Homo sapiens GN=HSP90AA1 PE=1 SV=5	407	1	443	1	3	NA	071716_Hsp90a_Y331E_Aha1_BDP_2hr1.pep.xml.react2.xls	0.00193	EMLQQSK[325.13]ILK_FYEQFSK[325.13]NIK	sp|P07900|HS90A_HUMAN +1_sp|P07900|HS90A_HUMAN +1	1	0	0	0
5520	3188.66	3189.66	4	937.56	1499.7	937.56	1499.69	0.0027	ILK[325.13]VIR	FYEQFSK[325.13]NIK	0.00204	0.000298	ILKVIR	FYEQFSKNIK	0.00204	0.000298	5523	5524	sp|P07900|HS90A_HUMAN +1	sp|P07900|HS90A_HUMAN +1	Heat shock protein HSP 90-alpha OS=Homo sapiens GN=HSP90AA1 PE=1 SV=5	Heat shock protein HSP 90-alpha OS=Homo sapiens GN=HSP90AA1 PE=1 SV=5	410	1	443	1	3	NA	071516_Hsp90a_Y331E_Aha1_BDP_2hr1.pep.xml.react2.xls	0.00204	ILK[325.13]VIR_FYEQFSK[325.13]NIK	sp|P07900|HS90A_HUMAN +1_sp|P07900|HS90A_HUMAN +1	1	0	0	0
5062	3577.72	3577.7	4	1313.69	1512.62	1313.69	1512.62	-0.0005	IMKDILEK[325.13]K	DNSTMGYMAAK[325.13]K	0.00207	3.88e-05	IMKDILEKK	DNSTMGYMAAKK	0.00207	3.88e-05	5065	5066	sp|P07900|HS90A_HUMAN +1	sp|P07900|HS90A_HUMAN +1	Heat shock protein HSP 90-alpha OS=Homo sapiens GN=HSP90AA1 PE=1 SV=5	Heat shock protein HSP 90-alpha OS=Homo sapiens GN=HSP90AA1 PE=1 SV=5	581	1	631	1	3	NA	071516_Hsp90a_WT_Aha1_AMPPNP_BDP_2hr1.pep.xml.react2.xls	0.00207	IMKDILEK[325.13]K_DNSTMGYMAAK[325.13]K	sp|P07900|HS90A_HUMAN +1_sp|P07900|HS90A_HUMAN +1	1	0	0	0
6816	4145.14	4145.16	5	937.561	2456.17	937.56	2454.16	2.0098	ILK[325.13]VIR	K[325.13]C[160.03]LELFTELAEDKENYKK	0.0022	0.00132	ILKVIR	KCLELFTELAEDKENYKK	0.0022	0.00132	6819	6818	sp|P07900|HS90A_HUMAN +1	sp|P07900|HS90A_HUMAN +1	Heat shock protein HSP 90-alpha OS=Homo sapiens GN=HSP90AA1 PE=1 SV=5	Heat shock protein HSP 90-alpha OS=Homo sapiens GN=HSP90AA1 PE=1 SV=5	410	1	419	1	3	NA	071716_Hsp90a_Y331E_Aha1_BDP_2hr1.pep.xml.react2.xls	0.0022	ILK[325.13]VIR_K[325.13]C[160.03]LELFTELAEDKENYKK	sp|P07900|HS90A_HUMAN +1_sp|P07900|HS90A_HUMAN +1	1	0	0	0
5007	4267.14	4268.14	5	1750.9	1764.83	1750.9	1764.83	0.001	TQARPVGVK[325.13]IPTC[160.03]K	LNWTGTSK[325.13]SGVQYK	0.00235	1.03e-06	TQARPVGVKIPTCK	LNWTGTSKSGVQYK	0.00235	1.03e-06	5008	5011	sp|O95433|AHSA1_HUMAN	sp|O95433|AHSA1_HUMAN	Activator of 90 kDa heat shock protein ATPase homolog 1 OS=Homo sapiens GN=AHSA1 PE=1 SV=1	Activator of 90 kDa heat shock protein ATPase homolog 1 OS=Homo sapiens GN=AHSA1 PE=1 SV=1	203	1	94	1	3	NA	071716_Aha1_BDP_2hr1.pep.xml.react2.xls	0.00235	TQARPVGVK[325.13]IPTC[160.03]K_LNWTGTSK[325.13]SGVQYK	sp|O95433|AHSA1_HUMAN_sp|O95433|AHSA1_HUMAN	1	0	0	0
12262	4344.25	4344.24	4	1751.9	1840.94	1750.9	1840.94	1.0046	TQARPVGVK[325.13]IPTC[160.03]K	K[325.13]GKLIFFYEWSVK	0.00239	0.00024	TQARPVGVKIPTCK	KGKLIFFYEWSVK	0.00239	0.00024	12263	12266	sp|O95433|AHSA1_HUMAN	sp|O95433|AHSA1_HUMAN	Activator of 90 kDa heat shock protein ATPase homolog 1 OS=Homo sapiens GN=AHSA1 PE=1 SV=1	Activator of 90 kDa heat shock protein ATPase homolog 1 OS=Homo sapiens GN=AHSA1 PE=1 SV=1	203	1	74	1	3	NA	072216_Aha1_BDP_4hr1.pep.xml.react2.xls	0.00239	TQARPVGVK[325.13]IPTC[160.03]K_K[325.13]GKLIFFYEWSVK	sp|O95433|AHSA1_HUMAN_sp|O95433|AHSA1_HUMAN	1	0	0	0
3839	3398.76	3399.76	5	895.445	1751.91	894.445	1750.9	2.0038	AK[325.13]PAPSK	TQARPVGVK[325.13]IPTC[160.03]K	0.00244	2.36e-06	AKPAPSK	TQARPVGVKIPTCK	0.00244	2.36e-06	3842	3843	sp|O95433|AHSA1_HUMAN	sp|O95433|AHSA1_HUMAN	Activator of 90 kDa heat shock protein ATPase homolog 1 OS=Homo sapiens GN=AHSA1 PE=1 SV=1	Activator of 90 kDa heat shock protein ATPase homolog 1 OS=Homo sapiens GN=AHSA1 PE=1 SV=1	189	1	203	1	3	NA	071716_Hsp90a_WT_Aha1_AMPPNP_BDP_2hr1.pep.xml.react2.xls	0.00244	AK[325.13]PAPSK_TQARPVGVK[325.13]IPTC[160.03]K	sp|O95433|AHSA1_HUMAN_sp|O95433|AHSA1_HUMAN	1	0	0	0
13186	4081.04	4081.04	5	894.445	2435.19	894.445	2434.18	1.0066	AK[325.13]PAPSK	FK[325.13]SWPEGHFATITLTFIDK	0.00247	0.000871	AKPAPSK	FKSWPEGHFATITLTFIDK	0.00247	0.000871	13189	13190	sp|O95433|AHSA1_HUMAN	sp|O95433|AHSA1_HUMAN	Activator of 90 kDa heat shock protein ATPase homolog 1 OS=Homo sapiens GN=AHSA1 PE=1 SV=1	Activator of 90 kDa heat shock protein ATPase homolog 1 OS=Homo sapiens GN=AHSA1 PE=1 SV=1	189	1	277	1	3	NA	072216_Hsp90a_WT_Aha1_BDP_4hr1.pep.xml.react2.xls	0.00247	AK[325.13]PAPSK_FK[325.13]SWPEGHFATITLTFIDK	sp|O95433|AHSA1_HUMAN_sp|O95433|AHSA1_HUMAN	1	0	0	0
4962	3201.59	3201.59	4	937.56	1512.62	937.56	1512.62	0.0021	ILK[325.13]VIR	DNSTMGYMAAK[325.13]K	0.00284	4.91e-05	ILKVIR	DNSTMGYMAAKK	0.00284	4.91e-05	4965	4966	sp|P07900|HS90A_HUMAN +1	sp|P07900|HS90A_HUMAN +1	Heat shock protein HSP 90-alpha OS=Homo sapiens GN=HSP90AA1 PE=1 SV=5	Heat shock protein HSP 90-alpha OS=Homo sapiens GN=HSP90AA1 PE=1 SV=5	410	1	631	1	3	NA	071516_Hsp90a_Y331E_Aha1_BDP_2hr1.pep.xml.react2.xls	0.00284	ILK[325.13]VIR_DNSTMGYMAAK[325.13]K	sp|P07900|HS90A_HUMAN +1_sp|P07900|HS90A_HUMAN +1	1	0	0	0
7003	3978.06	3979.04	4	1413.72	1812.93	1413.72	1811.93	1.0093	EMLQQSK[325.13]ILK	ADLINNLGTIAK[325.13]SGTK	0.00284	7.4e-06	EMLQQSKILK	ADLINNLGTIAKSGTK	0.00284	7.4e-06	7006	7005	sp|P07900|HS90A_HUMAN +1	sp|P07900|HS90A_HUMAN +1	Heat shock protein HSP 90-alpha OS=Homo sapiens GN=HSP90AA1 PE=1 SV=5	Heat shock protein HSP 90-alpha OS=Homo sapiens GN=HSP90AA1 PE=1 SV=5	407	1	112	1	3	NA	071716_Hsp90a_Y331E_Aha1_BDP_2hr1.pep.xml.react2.xls	0.00284	EMLQQSK[325.13]ILK_ADLINNLGTIAK[325.13]SGTK	sp|P07900|HS90A_HUMAN +1_sp|P07900|HS90A_HUMAN +1	1	0	0	1	2.88152e+06	4.10162e+06	2.53812e+06	4.28762e+06	275755	990928	443010	589118	-0.509364	-0.756418	0.413035	0.269015
5536	3291.71	3291.73	4	1126.58	1413.72	1126.58	1413.72	0.0023	IMK[325.13]AQALR	EMLQQSK[325.13]ILK	0.00321	0.00157	IMKAQALR	EMLQQSKILK	0.00321	0.00157	5539	5538	sp|P07900|HS90A_HUMAN +1	sp|P07900|HS90A_HUMAN +1	Heat shock protein HSP 90-alpha OS=Homo sapiens GN=HSP90AA1 PE=1 SV=5	Heat shock protein HSP 90-alpha OS=Homo sapiens GN=HSP90AA1 PE=1 SV=5	615	1	407	1	3	NA	071716_Hsp90a_Y331E_Aha1_BDP_2hr1.pep.xml.react2.xls	0.00321	IMK[325.13]AQALR_EMLQQSK[325.13]ILK	sp|P07900|HS90A_HUMAN +1_sp|P07900|HS90A_HUMAN +1	1	0	0	0
6380	3911.01	3912	5	1022.54	2137.07	1022.54	2136.06	1.0058	K[325.13]AKPAPSK	ITLK[325.13]ETFLTSPEELYR	0.00333	0.000361	KAKPAPSK	ITLKETFLTSPEELYR	0.00333	0.000361	6381	6382	sp|O95433|AHSA1_HUMAN	sp|O95433|AHSA1_HUMAN	Activator of 90 kDa heat shock protein ATPase homolog 1 OS=Homo sapiens GN=AHSA1 PE=1 SV=1	Activator of 90 kDa heat shock protein ATPase homolog 1 OS=Homo sapiens GN=AHSA1 PE=1 SV=1	187	1	212	1	3	NA	071516_Hsp90a_Y331E_Aha1_AMPPNP_BDP_2hr1.pep.xml.react2.xls	0.00333	K[325.13]AKPAPSK_ITLK[325.13]ETFLTSPEELYR	sp|O95433|AHSA1_HUMAN_sp|O95433|AHSA1_HUMAN	1	0	0	0
6305	3853.07	3853.06	5	1269.66	1832	1269.66	1831	1.0049	IPTC[160.03]K[325.13]ITLK	AKPAPSK[325.13]TQARPVGVK	0.00375	0.000166	IPTCKITLK	AKPAPSKTQARPVGVK	0.00375	0.000166	6308	6309	sp|O95433|AHSA1_HUMAN	sp|O95433|AHSA1_HUMAN	Activator of 90 kDa heat shock protein ATPase homolog 1 OS=Homo sapiens GN=AHSA1 PE=1 SV=1	Activator of 90 kDa heat shock protein ATPase homolog 1 OS=Homo sapiens GN=AHSA1 PE=1 SV=1	208	1	194	1	3	NA	072216_Hsp90a_WT_Aha1_BDP_4hr1.pep.xml.react2.xls	0.00375	IPTC[160.03]K[325.13]ITLK_AKPAPSK[325.13]TQARPVGVK	sp|O95433|AHSA1_HUMAN_sp|O95433|AHSA1_HUMAN	1	0	0	0
4669	3020.56	3021.54	4	1126.58	1142.58	1126.58	1142.58	0.0011	IMK[325.13]AQALR	IM[147.04]K[325.13]AQALR	0.00378	0.000919	IMKAQALR	IMKAQALR	0.00378	0.000919	4672	4673	sp|P07900|HS90A_HUMAN +1	sp|P07900|HS90A_HUMAN +1	Heat shock protein HSP 90-alpha OS=Homo sapiens GN=HSP90AA1 PE=1 SV=5	Heat shock protein HSP 90-alpha OS=Homo sapiens GN=HSP90AA1 PE=1 SV=5	615	1	615	1	2	NA	071716_Hsp90a_WT_Aha1_AMPPNP_BDP_2hr1.pep.xml.react2.xls	0.00378	IMK[325.13]AQALR_IM[147.04]K[325.13]AQALR	sp|P07900|HS90A_HUMAN +1_sp|P07900|HS90A_HUMAN +1	1	0	0	1	8192450	7.34343e+06	1.14793e+07	1.13416e+07	1.75702e+06	1.53218e+06	850166	2.92855e+06	0.15784	0.0174126	0.35869	0.368187
6378	2743.53	2743.54	4	937.561	1054.56	937.56	1054.57	-0.0023	ILK[325.13]VIR	K[325.13]LSELLR	0.00403	0.00291	ILKVIR	KLSELLR	0.00403	0.00291	6381	6380	sp|P07900|HS90A_HUMAN +1	sp|P07900|HS90A_HUMAN +1	Heat shock protein HSP 90-alpha OS=Homo sapiens GN=HSP90AA1 PE=1 SV=5	Heat shock protein HSP 90-alpha OS=Homo sapiens GN=HSP90AA1 PE=1 SV=5	410	1	458	1	3	NA	071716_Hsp90a_Y331E_Aha1_AMPPNP_BDP_2hr1.pep.xml.react2.xls	0.00403	ILK[325.13]VIR_K[325.13]LSELLR	sp|P07900|HS90A_HUMAN +1_sp|P07900|HS90A_HUMAN +1	1	0	0	0
6721	4621.3	4622.29	5	1414.73	2455.17	1413.72	2454.16	2.0164	EMLQQSK[325.13]ILK	K[325.13]C[160.03]LELFTELAEDKENYKK	0.00416	4.93e-05	EMLQQSKILK	KCLELFTELAEDKENYKK	0.00416	4.93e-05	6724	6723	sp|P07900|HS90A_HUMAN +1	sp|P07900|HS90A_HUMAN +1	Heat shock protein HSP 90-alpha OS=Homo sapiens GN=HSP90AA1 PE=1 SV=5	Heat shock protein HSP 90-alpha OS=Homo sapiens GN=HSP90AA1 PE=1 SV=5	407	1	419	1	3	NA	071716_Hsp90a_WT_Aha1_AMPPNP_BDP_2hr1.pep.xml.react2.xls	0.00416	EMLQQSK[325.13]ILK_K[325.13]C[160.03]LELFTELAEDKENYKK	sp|P07900|HS90A_HUMAN +1_sp|P07900|HS90A_HUMAN +1	1	0	0	0
5720	3235.68	3236.7	4	1054.57	1429.71	1054.57	1429.71	-0.0007	K[325.13]LSELLR	EM[147.04]LQQSK[325.13]ILK	0.00427	0.00223	KLSELLR	EMLQQSKILK	0.00427	0.00223	5721	5722	sp|P07900|HS90A_HUMAN +1	sp|P07900|HS90A_HUMAN +1	Heat shock protein HSP 90-alpha OS=Homo sapiens GN=HSP90AA1 PE=1 SV=5	Heat shock protein HSP 90-alpha OS=Homo sapiens GN=HSP90AA1 PE=1 SV=5	458	1	407	1	3	NA	071516_Hsp90a_WT_Aha1_AMPPNP_BDP_2hr1.pep.xml.react2.xls	0.00427	K[325.13]LSELLR_EM[147.04]LQQSK[325.13]ILK	sp|P07900|HS90A_HUMAN +1_sp|P07900|HS90A_HUMAN +1	1	0	0	0
6430	2811.42	2812.42	4	894.445	1165.57	894.445	1165.57	0.0008	AK[325.13]PAPSK	HIVMK[325.13]WR	0.00448	0.000206	AKPAPSK	HIVMKWR	0.00448	0.000206	6433	6434	sp|O95433|AHSA1_HUMAN	sp|O95433|AHSA1_HUMAN	Activator of 90 kDa heat shock protein ATPase homolog 1 OS=Homo sapiens GN=AHSA1 PE=1 SV=1	Activator of 90 kDa heat shock protein ATPase homolog 1 OS=Homo sapiens GN=AHSA1 PE=1 SV=1	189	1	273	1	3	NA	072216_Hsp90a_Y331E_Aha1_BDP_4hr1.pep.xml.react2.xls	0.00448	AK[325.13]PAPSK_HIVMK[325.13]WR	sp|O95433|AHSA1_HUMAN_sp|O95433|AHSA1_HUMAN	1	0	0	0
10025	3481.71	3482.71	4	1269.66	1460.64	1269.66	1460.64	0.0024	IPTC[160.03]K[325.13]ITLK	DASNWSTDK[325.13]LK	0.00534	8.28e-05	IPTCKITLK	DASNWSTDKLK	0.00534	8.28e-05	10028	10029	sp|O95433|AHSA1_HUMAN	sp|O95433|AHSA1_HUMAN	Activator of 90 kDa heat shock protein ATPase homolog 1 OS=Homo sapiens GN=AHSA1 PE=1 SV=1	Activator of 90 kDa heat shock protein ATPase homolog 1 OS=Homo sapiens GN=AHSA1 PE=1 SV=1	208	1	39	1	3	NA	072216_Aha1_BDP_4hr1.pep.xml.react2.xls	0.00534	IPTC[160.03]K[325.13]ITLK_DASNWSTDK[325.13]LK	sp|O95433|AHSA1_HUMAN_sp|O95433|AHSA1_HUMAN	1	0	0	0
4785	2863.48	2863.46	4	896.452	1215.63	894.445	1215.62	2.0087	AK[325.13]PAPSK	NNIK[325.13]LYVR	0.00622	0.000349	AKPAPSK	NNIKLYVR	0.00622	0.000349	4788	4789	sp|O95433|AHSA1_HUMAN	sp|P07900|HS90A_HUMAN +1	Activator of 90 kDa heat shock protein ATPase homolog 1 OS=Homo sapiens GN=AHSA1 PE=1 SV=1	Heat shock protein HSP 90-alpha OS=Homo sapiens GN=HSP90AA1 PE=1 SV=5	189	1	362	1	1	NA	071716_Hsp90a_WT_Aha1_BDP_2hr1.pep.xml.react2.xls	0.00622	AK[325.13]PAPSK_NNIK[325.13]LYVR	sp|O95433|AHSA1_HUMAN_sp|P07900|HS90A_HUMAN +1	1	0	0	1	1.02347e+07	1.12682e+07	10396150	1.91992e+07	1.49278e+06	1.4492e+06	1.18829e+06	2.50567e+06	-0.138788	-0.884994	0.111098	0.104448
6675	4064.03	4065.03	4	1499.69	1812.93	1499.69	1811.93	1.0042	FYEQFSK[325.13]NIK	ADLINNLGTIAK[325.13]SGTK	0.000548	0.00625	FYEQFSKNIK	ADLINNLGTIAKSGTK	0.000548	0.00625	6678	6677	sp|P07900|HS90A_HUMAN +1	sp|P07900|HS90A_HUMAN +1	Heat shock protein HSP 90-alpha OS=Homo sapiens GN=HSP90AA1 PE=1 SV=5	Heat shock protein HSP 90-alpha OS=Homo sapiens GN=HSP90AA1 PE=1 SV=5	443	1	112	1	3	NA	071516_Hsp90a_Y331E_Aha1_AMPPNP_BDP_2hr1.pep.xml.react2.xls	0.00625	FYEQFSK[325.13]NIK_ADLINNLGTIAK[325.13]SGTK	sp|P07900|HS90A_HUMAN +1_sp|P07900|HS90A_HUMAN +1	1	0	0	1	6.48272e+06	8153550	7.64077e+06	1.04745e+07	786583	698175	740939	1.72401e+06	-0.33083	-0.455097	0.12767	0.148862
3833	3747.97	3748.97	5	1165.57	1831	1165.57	1831	0.0004	HIVMK[325.13]WR	AKPAPSK[325.13]TQARPVGVK	0.00634	0.000764	HIVMKWR	AKPAPSKTQARPVGVK	0.00634	0.000764	3836	3837	sp|O95433|AHSA1_HUMAN	sp|O95433|AHSA1_HUMAN	Activator of 90 kDa heat shock protein ATPase homolog 1 OS=Homo sapiens GN=AHSA1 PE=1 SV=1	Activator of 90 kDa heat shock protein ATPase homolog 1 OS=Homo sapiens GN=AHSA1 PE=1 SV=1	273	1	194	1	3	NA	071716_Aha1_BDP_2hr1.pep.xml.react2.xls	0.00634	HIVMK[325.13]WR_AKPAPSK[325.13]TQARPVGVK	sp|O95433|AHSA1_HUMAN_sp|O95433|AHSA1_HUMAN	1	0	0	0
4545	3290.73	3291.73	4	1185.6	1353.73	1185.6	1353.73	0.0011	IMK[325.13]DILEK	KVEK[325.13]VVVSNR	0.00718	1.84e-06	IMKDILEK	KVEKVVVSNR	0.00718	1.84e-06	4548	4547	sp|P07900|HS90A_HUMAN +1	sp|P07900|HS90A_HUMAN +1	Heat shock protein HSP 90-alpha OS=Homo sapiens GN=HSP90AA1 PE=1 SV=5	Heat shock protein HSP 90-alpha OS=Homo sapiens GN=HSP90AA1 PE=1 SV=5	576	1	585	1	3	NA	071516_Hsp90a_WT_Aha1_AMPPNP_BDP_2hr1.pep.xml.react2.xls	0.00718	IMK[325.13]DILEK_KVEK[325.13]VVVSNR	sp|P07900|HS90A_HUMAN +1_sp|P07900|HS90A_HUMAN +1	1	0	0	0
9655	3449.62	3450.62	4	1185.6	1512.62	1185.6	1512.62	0.0015	IMK[325.13]DILEK	DNSTMGYMAAK[325.13]K	0.00757	7.47e-05	IMKDILEK	DNSTMGYMAAKK	0.00757	7.47e-05	9656	9657	sp|P07900|HS90A_HUMAN +1	sp|P07900|HS90A_HUMAN +1	Heat shock protein HSP 90-alpha OS=Homo sapiens GN=HSP90AA1 PE=1 SV=5	Heat shock protein HSP 90-alpha OS=Homo sapiens GN=HSP90AA1 PE=1 SV=5	576	1	631	1	3	NA	072216_Hsp90a_WT_Aha1_AMPPNP_BDP_4hr1.pep.xml.react2.xls	0.00757	IMK[325.13]DILEK_DNSTMGYMAAK[325.13]K	sp|P07900|HS90A_HUMAN +1_sp|P07900|HS90A_HUMAN +1	1	0	0	0
6521	3232.72	3233.71	4	1126.58	1354.73	1126.58	1353.73	1.0055	IMK[325.13]AQALR	KVEK[325.13]VVVSNR	0.00794	2.96e-06	IMKAQALR	KVEKVVVSNR	0.00794	2.96e-06	6524	6523	sp|P07900|HS90A_HUMAN +1	sp|P07900|HS90A_HUMAN +1	Heat shock protein HSP 90-alpha OS=Homo sapiens GN=HSP90AA1 PE=1 SV=5	Heat shock protein HSP 90-alpha OS=Homo sapiens GN=HSP90AA1 PE=1 SV=5	615	1	585	1	3	NA	072216_Hsp90a_WT_Aha1_BDP_4hr1.pep.xml.react2.xls	0.00794	IMK[325.13]AQALR_KVEK[325.13]VVVSNR	sp|P07900|HS90A_HUMAN +1_sp|P07900|HS90A_HUMAN +1	1	0	0	0
4379	2614.49	2614.49	4	925.525	937.561	925.523	937.56	0.003	K[325.13]NLVKK	ILK[325.13]VIR	0.00954	0.00507	KNLVKK	ILKVIR	0.00954	0.00507	4380	4383	sp|P07900|HS90A_HUMAN +1	sp|P07900|HS90A_HUMAN +1	Heat shock protein HSP 90-alpha OS=Homo sapiens GN=HSP90AA1 PE=1 SV=5	Heat shock protein HSP 90-alpha OS=Homo sapiens GN=HSP90AA1 PE=1 SV=5	414	1	410	1	3	NA	071716_Hsp90a_Y331E_Aha1_BDP_2hr1.pep.xml.react2.xls	0.00954	K[325.13]NLVKK_ILK[325.13]VIR	sp|P07900|HS90A_HUMAN +1_sp|P07900|HS90A_HUMAN +1	1	0	0	1	3.92712e+07	33030000	1.27496e+08	103095000	9.47568e+06	6.31809e+06	2.04015e+07	1.91711e+07	0.249693	0.306474	0.102065	0.196509
6339	4889.35	4889.34	5	1500.7	2637.24	1499.69	2637.23	1.0193	FYEQFSK[325.13]NIK	HIYYITGETK[325.13]DQVANSAFVER	0.00979	4.42e-07	FYEQFSKNIK	HIYYITGETKDQVANSAFVER	0.00979	4.42e-07	6342	6343	sp|P07900|HS90A_HUMAN +1	sp|P07900|HS90A_HUMAN +1	Heat shock protein HSP 90-alpha OS=Homo sapiens GN=HSP90AA1 PE=1 SV=5	Heat shock protein HSP 90-alpha OS=Homo sapiens GN=HSP90AA1 PE=1 SV=5	443	1	499	1	3	NA	071716_Hsp90a_Y331E_Aha1_AMPPNP_BDP_2hr1.pep.xml.react2.xls	0.00979	FYEQFSK[325.13]NIK_HIYYITGETK[325.13]DQVANSAFVER	sp|P07900|HS90A_HUMAN +1_sp|P07900|HS90A_HUMAN +1	1	0	0	0
4735	3654.94	3654.93	5	1271.67	1631.86	1269.66	1631.86	2.0032	IPTC[160.03]K[325.13]ITLK	VGVPRAQTK[325.13]SPAPK	0.000382	0.0124	IPTCKITLK	VGVPRAQTKSPAPK	0.000382	0.0124	4738	4737	sp|O95433|AHSA1_HUMAN	rev_sp|O95433|AHSA1_HUMAN	Activator of 90 kDa heat shock protein ATPase homolog 1 OS=Homo sapiens GN=AHSA1 PE=1 SV=1	Activator of 90 kDa heat shock protein ATPase homolog 1 OS=Homo sapiens GN=AHSA1 PE=1 SV=1	208	1	145	1	1	NA	071716_Hsp90a_WT_Aha1_BDP_2hr1.pep.xml.react2.xls	0.0124	IPTC[160.03]K[325.13]ITLK_VGVPRAQTK[325.13]SPAPK	sp|O95433|AHSA1_HUMAN_rev_sp|O95433|AHSA1_HUMAN	0	1	0.0126582	0
6052	3306.67	3307.65	4	1054.57	1500.7	1054.57	1499.69	1.0083	K[325.13]LSELLR	FYEQFSK[325.13]NIK	0.0135	0.000339	KLSELLR	FYEQFSKNIK	0.0135	0.000339	6055	6056	sp|P07900|HS90A_HUMAN +1	sp|P07900|HS90A_HUMAN +1	Heat shock protein HSP 90-alpha OS=Homo sapiens GN=HSP90AA1 PE=1 SV=5	Heat shock protein HSP 90-alpha OS=Homo sapiens GN=HSP90AA1 PE=1 SV=5	458	1	443	1	3	NA	071516_Hsp90a_Y331E_Aha1_AMPPNP_BDP_2hr1.pep.xml.react2.xls	0.0135	K[325.13]LSELLR_FYEQFSK[325.13]NIK	sp|P07900|HS90A_HUMAN +1_sp|P07900|HS90A_HUMAN +1	1	0	0.0125	0
6529	5428.68	5428.69	6	1750.9	2926.37	1750.9	2925.37	0.9999	TQARPVGVK[325.13]IPTC[160.03]K	FHMVDGNVSGEFTDLVPEK[325.13]HIVMK	0.0147	0.00156	TQARPVGVKIPTCK	FHMVDGNVSGEFTDLVPEKHIVMK	0.0147	0.00156	6532	6533	sp|O95433|AHSA1_HUMAN	sp|O95433|AHSA1_HUMAN	Activator of 90 kDa heat shock protein ATPase homolog 1 OS=Homo sapiens GN=AHSA1 PE=1 SV=1	Activator of 90 kDa heat shock protein ATPase homolog 1 OS=Homo sapiens GN=AHSA1 PE=1 SV=1	203	1	268	1	3	NA	071716_Aha1_BDP_2hr1.pep.xml.react2.xls	0.0147	TQARPVGVK[325.13]IPTC[160.03]K_FHMVDGNVSGEFTDLVPEK[325.13]HIVMK	sp|O95433|AHSA1_HUMAN_sp|O95433|AHSA1_HUMAN	1	0	0.0123457	0
4211	3021.64	3021.64	5	1053.61	1216.63	1053.61	1215.62	1.004	IKEIVK[325.13]K	NNIK[325.13]LYVR	0.0164	0.000378	IKEIVKK	NNIKLYVR	0.0164	0.000378	4214	4213	sp|P07900|HS90A_HUMAN +1	sp|P07900|HS90A_HUMAN +1	Heat shock protein HSP 90-alpha OS=Homo sapiens GN=HSP90AA1 PE=1 SV=5	Heat shock protein HSP 90-alpha OS=Homo sapiens GN=HSP90AA1 PE=1 SV=5	208	1	362	1	3	NA	071516_Hsp90a_WT_Aha1_AMPPNP_BDP_2hr1.pep.xml.react2.xls	0.0164	IKEIVK[325.13]K_NNIK[325.13]LYVR	sp|P07900|HS90A_HUMAN +1_sp|P07900|HS90A_HUMAN +1	1	0	0.0121951	1	4.43313e+06	5.93297e+06	8.84588e+06	8164450	965336	1.1368e+06	1.7293e+06	1.77064e+06	-0.420427	0.115651	0.379119	0.37162
5782	3659.9	3659.91	5	797.429	2111.06	797.428	2111.06	0.0005	K[325.13]NLVK	K[325.13]HLEINPDHSIIETLR	0.018	0.001	KNLVK	KHLEINPDHSIIETLR	0.018	0.001	5785	5784	sp|P07900|HS90A_HUMAN +1	sp|P07900|HS90A_HUMAN +1	Heat shock protein HSP 90-alpha OS=Homo sapiens GN=HSP90AA1 PE=1 SV=5	Heat shock protein HSP 90-alpha OS=Homo sapiens GN=HSP90AA1 PE=1 SV=5	414	1	632	1	3	NA	071716_Hsp90a_WT_Aha1_BDP_2hr1.pep.xml.react2.xls	0.018	K[325.13]NLVK_K[325.13]HLEINPDHSIIETLR	sp|P07900|HS90A_HUMAN +1_sp|P07900|HS90A_HUMAN +1	1	0	0.0120482	0
4293	2978.55	2978.54	4	797.428	1429.71	797.428	1429.71	0.0009	K[325.13]NLVK	EM[147.04]LQQSK[325.13]ILK	0.0199	0.016	KNLVK	EMLQQSKILK	0.0199	0.016	4294	4295	sp|P07900|HS90A_HUMAN +1	sp|P07900|HS90A_HUMAN +1	Heat shock protein HSP 90-alpha OS=Homo sapiens GN=HSP90AA1 PE=1 SV=5	Heat shock protein HSP 90-alpha OS=Homo sapiens GN=HSP90AA1 PE=1 SV=5	414	1	407	1	3	NA	071516_Hsp90a_WT_Aha1_AMPPNP_BDP_2hr1.pep.xml.react2.xls	0.0199	K[325.13]NLVK_EM[147.04]LQQSK[325.13]ILK	sp|P07900|HS90A_HUMAN +1_sp|P07900|HS90A_HUMAN +1	1	0	0.0119048	0
4910	3781.72	3782.72	4	1499.69	1530.62	1499.69	1528.62	2.0019	FYEQFSK[325.13]NIK	DNSTMGYM[147.04]AAK[325.13]K	0.0102	0.024	FYEQFSKNIK	DNSTMGYMAAKK	0.0102	0.024	4913	4914	sp|P07900|HS90A_HUMAN +1	sp|P07900|HS90A_HUMAN +1	Heat shock protein HSP 90-alpha OS=Homo sapiens GN=HSP90AA1 PE=1 SV=5	Heat shock protein HSP 90-alpha OS=Homo sapiens GN=HSP90AA1 PE=1 SV=5	443	1	631	1	3	NA	071516_Hsp90a_Y331E_Aha1_AMPPNP_BDP_2hr1.pep.xml.react2.xls	0.024	FYEQFSK[325.13]NIK_DNSTMGYM[147.04]AAK[325.13]K	sp|P07900|HS90A_HUMAN +1_sp|P07900|HS90A_HUMAN +1	1	0	0.0117647	0
3604	3107.64	3108.64	4	925.524	1430.72	925.523	1429.71	1.0039	K[325.13]NLVKK	EM[147.04]LQQSK[325.13]ILK	0.0241	0.0113	KNLVKK	EMLQQSKILK	0.0241	0.0113	3605	3608	sp|P07900|HS90A_HUMAN +1	sp|P07900|HS90A_HUMAN +1	Heat shock protein HSP 90-alpha OS=Homo sapiens GN=HSP90AA1 PE=1 SV=5	Heat shock protein HSP 90-alpha OS=Homo sapiens GN=HSP90AA1 PE=1 SV=5	414	1	407	1	3	NA	071516_Hsp90a_Y331E_Aha1_AMPPNP_BDP_2hr1.pep.xml.react2.xls	0.0241	K[325.13]NLVKK_EM[147.04]LQQSK[325.13]ILK	sp|P07900|HS90A_HUMAN +1_sp|P07900|HS90A_HUMAN +1	1	0	0.0116279	0
4649	2731.5	2731.5	4	925.524	1054.57	925.523	1054.57	0.0012	K[325.13]NLVKK	K[325.13]LSELLR	0.0251	0.0129	KNLVKK	KLSELLR	0.0251	0.0129	4650	4651	sp|P07900|HS90A_HUMAN +1	sp|P07900|HS90A_HUMAN +1	Heat shock protein HSP 90-alpha OS=Homo sapiens GN=HSP90AA1 PE=1 SV=5	Heat shock protein HSP 90-alpha OS=Homo sapiens GN=HSP90AA1 PE=1 SV=5	414	1	458	1	3	NA	071716_Hsp90a_WT_Aha1_AMPPNP_BDP_2hr1.pep.xml.react2.xls	0.0251	K[325.13]NLVKK_K[325.13]LSELLR	sp|P07900|HS90A_HUMAN +1_sp|P07900|HS90A_HUMAN +1	1	0	0.0114943	0
6853	3548.84	3549.84	5	1165.57	1631.86	1165.57	1631.86	-0.0004	HIVMK[325.13]WR	VGVPRAQTK[325.13]SPAPK	0.00132	0.0265	HIVMKWR	VGVPRAQTKSPAPK	0.00132	0.0265	6856	6855	sp|O95433|AHSA1_HUMAN	rev_sp|O95433|AHSA1_HUMAN	Activator of 90 kDa heat shock protein ATPase homolog 1 OS=Homo sapiens GN=AHSA1 PE=1 SV=1	Activator of 90 kDa heat shock protein ATPase homolog 1 OS=Homo sapiens GN=AHSA1 PE=1 SV=1	273	1	145	1	1	NA	072216_Aha1_BDP_4hr1.pep.xml.react2.xls	0.0265	HIVMK[325.13]WR_VGVPRAQTK[325.13]SPAPK	sp|O95433|AHSA1_HUMAN_rev_sp|O95433|AHSA1_HUMAN	0	1	0.0229885	0
4811	3408.6	3410.61	4	1126.58	1530.62	1126.58	1528.62	2.0019	IMK[325.13]AQALR	DNSTM[147.04]GYMAAK[325.13]K	0.000722	0.0289	IMKAQALR	DNSTMGYMAAKK	0.000722	0.0289	4814	4815	sp|P07900|HS90A_HUMAN +1	sp|P07900|HS90A_HUMAN +1	Heat shock protein HSP 90-alpha OS=Homo sapiens GN=HSP90AA1 PE=1 SV=5	Heat shock protein HSP 90-alpha OS=Homo sapiens GN=HSP90AA1 PE=1 SV=5	615	1	631	1	3	NA	071716_Hsp90a_WT_Aha1_AMPPNP_BDP_2hr1.pep.xml.react2.xls	0.0289	IMK[325.13]AQALR_DNSTM[147.04]GYMAAK[325.13]K	sp|P07900|HS90A_HUMAN +1_sp|P07900|HS90A_HUMAN +1	1	0	0.0227273	0
9095	5628.61	5629.59	4	1512.62	3364.58	1512.62	3363.57	1.0107	DNSTMGYMAAK[325.13]K	HGLEVIYMIEPIDEYC[160.03]VQQLK[325.13]EFEGK	0.0349	3.79e-06	DNSTMGYMAAKK	HGLEVIYMIEPIDEYCVQQLKEFEGK	0.0349	3.79e-06	9096	9097	sp|P07900|HS90A_HUMAN +1	sp|P07900|HS90A_HUMAN +1	Heat shock protein HSP 90-alpha OS=Homo sapiens GN=HSP90AA1 PE=1 SV=5	Heat shock protein HSP 90-alpha OS=Homo sapiens GN=HSP90AA1 PE=1 SV=5	631	1	534	1	3	NA	071716_Hsp90a_WT_Aha1_BDP_2hr1.pep.xml.react2.xls	0.0349	DNSTMGYMAAK[325.13]K_HGLEVIYMIEPIDEYC[160.03]VQQLK[325.13]EFEGK	sp|P07900|HS90A_HUMAN +1_sp|P07900|HS90A_HUMAN +1	1	0	0.0224719	0
6783	2675.42	2675.41	4	797.429	1126.58	797.428	1126.58	0.0015	K[325.13]NLVK	IMK[325.13]AQALR	0.0369	0.0003	KNLVK	IMKAQALR	0.0369	0.0003	6786	6787	sp|P07900|HS90A_HUMAN +1	sp|P07900|HS90A_HUMAN +1	Heat shock protein HSP 90-alpha OS=Homo sapiens GN=HSP90AA1 PE=1 SV=5	Heat shock protein HSP 90-alpha OS=Homo sapiens GN=HSP90AA1 PE=1 SV=5	414	1	615	1	3	NA	072216_Hsp90a_WT_Aha1_BDP_4hr1.pep.xml.react2.xls	0.0369	K[325.13]NLVK_IMK[325.13]AQALR	sp|P07900|HS90A_HUMAN +1_sp|P07900|HS90A_HUMAN +1	1	0	0.0222222	0
3795	2346.26	2347.26	4	797.428	797.428	797.428	797.428	-0.0001	K[325.13]NLVK	K[325.13]NLVK	0.0419	0.0415	KNLVK	KNLVK	0.0419	0.0415	3799	3798	sp|P07900|HS90A_HUMAN +1	sp|P07900|HS90A_HUMAN +1	Heat shock protein HSP 90-alpha OS=Homo sapiens GN=HSP90AA1 PE=1 SV=5	Heat shock protein HSP 90-alpha OS=Homo sapiens GN=HSP90AA1 PE=1 SV=5	414	1	414	1	2	NA	071716_Hsp90a_WT_Aha1_AMPPNP_BDP_2hr1.pep.xml.react2.xls	0.0419	K[325.13]NLVK_K[325.13]NLVK	sp|P07900|HS90A_HUMAN +1_sp|P07900|HS90A_HUMAN +1	1	0	0.021978	1	5.31523e+07	76854000	152389000	143805000	9.98217e+06	2.2367e+07	3.57438e+07	4.00902e+07	-0.531987	0.0836449	0.493661	0.417837
8610	7490.71	7492.71	7	1750.9	4988.4	1750.9	4985.38	3.0237	TQARPVGVK[325.13]IPTC[160.03]K	VFTTQELVQAFTHAPATLEADRGGK[325.13]FHMVDGNVSGEFTDLVPEK	4.34e-05	0.0421	TQARPVGVKIPTCK	VFTTQELVQAFTHAPATLEADRGGKFHMVDGNVSGEFTDLVPEK	4.34e-05	0.0421	8613	8612	sp|O95433|AHSA1_HUMAN	sp|O95433|AHSA1_HUMAN	Activator of 90 kDa heat shock protein ATPase homolog 1 OS=Homo sapiens GN=AHSA1 PE=1 SV=1	Activator of 90 kDa heat shock protein ATPase homolog 1 OS=Homo sapiens GN=AHSA1 PE=1 SV=1	203	1	249	1	3	NA	071716_Hsp90a_WT_Aha1_BDP_2hr1.pep.xml.react2.xls	0.0421	TQARPVGVK[325.13]IPTC[160.03]K_VFTTQELVQAFTHAPATLEADRGGK[325.13]FHMVDGNVSGEFTDLVPEK	sp|O95433|AHSA1_HUMAN_sp|O95433|AHSA1_HUMAN	1	0	0.0217391	0
6003	4005	4005	6	797.429	2456.17	797.428	2454.16	2.0077	K[325.13]NLVK	K[325.13]C[160.03]LELFTELAEDKENYKK	0.0452	1.59e-06	KNLVK	KCLELFTELAEDKENYKK	0.0452	1.59e-06	6006	6007	sp|P07900|HS90A_HUMAN +1	sp|P07900|HS90A_HUMAN +1	Heat shock protein HSP 90-alpha OS=Homo sapiens GN=HSP90AA1 PE=1 SV=5	Heat shock protein HSP 90-alpha OS=Homo sapiens GN=HSP90AA1 PE=1 SV=5	414	1	419	1	3	NA	071716_Hsp90a_Y331E_Aha1_AMPPNP_BDP_2hr1.pep.xml.react2.xls	0.0452	K[325.13]NLVK_K[325.13]C[160.03]LELFTELAEDKENYKK	sp|P07900|HS90A_HUMAN +1_sp|P07900|HS90A_HUMAN +1	1	0	0.0215054	0
7776	2962.55	2962.55	4	797.429	1413.72	797.428	1413.72	0.0001	K[325.13]NLVK	EMLQQSK[325.13]ILK	0.0488	0.0014	KNLVK	EMLQQSKILK	0.0488	0.0014	7779	7778	sp|P07900|HS90A_HUMAN +1	sp|P07900|HS90A_HUMAN +1	Heat shock protein HSP 90-alpha OS=Homo sapiens GN=HSP90AA1 PE=1 SV=5	Heat shock protein HSP 90-alpha OS=Homo sapiens GN=HSP90AA1 PE=1 SV=5	414	1	407	1	3	NA	072216_Hsp90a_WT_Aha1_AMPPNP_BDP_4hr1.pep.xml.react2.xls	0.0488	K[325.13]NLVK_EMLQQSK[325.13]ILK	sp|P07900|HS90A_HUMAN +1_sp|P07900|HS90A_HUMAN +1	1	0	0.0212766	0
6471	3834	3834	4	1269.66	1812.93	1269.66	1811.93	1.006	IPTC[160.03]K[325.13]ITLK	ADLINNLGTIAK[325.13]SGTK	0.0513	1.72e-05	IPTCKITLK	ADLINNLGTIAKSGTK	0.0513	1.72e-05	6474	6473	sp|O95433|AHSA1_HUMAN	sp|P07900|HS90A_HUMAN +1	Activator of 90 kDa heat shock protein ATPase homolog 1 OS=Homo sapiens GN=AHSA1 PE=1 SV=1	Heat shock protein HSP 90-alpha OS=Homo sapiens GN=HSP90AA1 PE=1 SV=5	208	1	112	1	1	NA	071516_Hsp90a_Y331E_Aha1_BDP_2hr1.pep.xml.react2.xls	0.0513	IPTC[160.03]K[325.13]ITLK_ADLINNLGTIAK[325.13]SGTK	sp|O95433|AHSA1_HUMAN_sp|P07900|HS90A_HUMAN +1	1	0	0.0210526	1	4.26568e+06	1.02023e+07	3154050	1.00572e+07	443429	858801	458962	1.12007e+06	-1.25805	-1.67295	0.171804	0.165662
3756	2603.4	2604.39	4	797.429	1054.57	797.428	1054.57	0.0023	K[325.13]NLVK	K[325.13]LSELLR	0.056	0.0035	KNLVK	KLSELLR	0.056	0.0035	3757	3760	sp|P07900|HS90A_HUMAN +1	sp|P07900|HS90A_HUMAN +1	Heat shock protein HSP 90-alpha OS=Homo sapiens GN=HSP90AA1 PE=1 SV=5	Heat shock protein HSP 90-alpha OS=Homo sapiens GN=HSP90AA1 PE=1 SV=5	414	1	458	1	3	NA	071516_Hsp90a_Y331E_Aha1_BDP_2hr1.pep.xml.react2.xls	0.056	K[325.13]NLVK_K[325.13]LSELLR	sp|P07900|HS90A_HUMAN +1_sp|P07900|HS90A_HUMAN +1	1	0	0.0208333	0
8012	3048.53	3048.52	4	797.429	1499.7	797.428	1499.69	0.0057	K[325.13]NLVK	FYEQFSK[325.13]NIK	0.0568	0.000513	KNLVK	FYEQFSKNIK	0.0568	0.000513	8015	8016	sp|P07900|HS90A_HUMAN +1	sp|P07900|HS90A_HUMAN +1	Heat shock protein HSP 90-alpha OS=Homo sapiens GN=HSP90AA1 PE=1 SV=5	Heat shock protein HSP 90-alpha OS=Homo sapiens GN=HSP90AA1 PE=1 SV=5	414	1	443	1	3	NA	072216_Hsp90a_Y331E_Aha1_AMPPNP_BDP_4hr1.pep.xml.react2.xls	0.0568	K[325.13]NLVK_FYEQFSK[325.13]NIK	sp|P07900|HS90A_HUMAN +1_sp|P07900|HS90A_HUMAN +1	1	0	0.0206186	0
6947	5484.66	5484.69	5	1022.54	3710.71	1022.54	3710.7	0.0107	KAK[325.13]PAPSK	FK[325.13]SWPEGHFATITLTFIDKNGETELC[160.03]MEGR	0.0064	0.0608	KAKPAPSK	FKSWPEGHFATITLTFIDKNGETELCMEGR	0.0064	0.0608	6948	6949	sp|O95433|AHSA1_HUMAN	sp|O95433|AHSA1_HUMAN	Activator of 90 kDa heat shock protein ATPase homolog 1 OS=Homo sapiens GN=AHSA1 PE=1 SV=1	Activator of 90 kDa heat shock protein ATPase homolog 1 OS=Homo sapiens GN=AHSA1 PE=1 SV=1	189	1	277	1	3	NA	071516_Hsp90a_Y331E_Aha1_AMPPNP_BDP_2hr1.pep.xml.react2.xls	0.0608	KAK[325.13]PAPSK_FK[325.13]SWPEGHFATITLTFIDKNGETELC[160.03]MEGR	sp|O95433|AHSA1_HUMAN_sp|O95433|AHSA1_HUMAN	1	0	0.0204082	0
3874	2904.57	2904.57	5	797.428	1355.73	797.428	1353.73	2.007	K[325.13]NLVK	KVEK[325.13]VVVSNR	0.0651	8.51e-07	KNLVK	KVEKVVVSNR	0.0651	8.51e-07	3877	3878	sp|P07900|HS90A_HUMAN +1	sp|P07900|HS90A_HUMAN +1	Heat shock protein HSP 90-alpha OS=Homo sapiens GN=HSP90AA1 PE=1 SV=5	Heat shock protein HSP 90-alpha OS=Homo sapiens GN=HSP90AA1 PE=1 SV=5	414	1	585	1	3	NA	071716_Hsp90a_WT_Aha1_BDP_2hr1.pep.xml.react2.xls	0.0651	K[325.13]NLVK_KVEK[325.13]VVVSNR	sp|P07900|HS90A_HUMAN +1_sp|P07900|HS90A_HUMAN +1	1	0	0.020202	0
4438	3064.51	3064.5	4	812.403	1500.7	812.403	1499.69	1.0048	K[325.13]NNIK	FYEQFSK[325.13]NIK	0.0789	0.00109	KNNIK	FYEQFSKNIK	0.0789	0.00109	4439	4442	sp|P07900|HS90A_HUMAN +1	sp|P07900|HS90A_HUMAN +1	Heat shock protein HSP 90-alpha OS=Homo sapiens GN=HSP90AA1 PE=1 SV=5	Heat shock protein HSP 90-alpha OS=Homo sapiens GN=HSP90AA1 PE=1 SV=5	358	1	443	1	3	NA	071516_Hsp90a_Y331E_Aha1_AMPPNP_BDP_2hr1.pep.xml.react2.xls	0.0789	K[325.13]NNIK_FYEQFSK[325.13]NIK	sp|P07900|HS90A_HUMAN +1_sp|P07900|HS90A_HUMAN +1	1	0	0.02	1	6.75623e+07	5.67663e+07	5.26278e+07	59958000	7.06937e+06	3.58473e+06	3.27252e+06	8.91281e+06	0.251184	-0.188126	0.112859	0.243058
4551	2486.39	2487.39	4	797.429	937.56	797.428	937.56	0.0012	K[325.13]NLVK	ILK[325.13]VIR	0.0843	0.00654	KNLVK	ILKVIR	0.0843	0.00654	4554	4555	sp|P07900|HS90A_HUMAN +1	sp|P07900|HS90A_HUMAN +1	Heat shock protein HSP 90-alpha OS=Homo sapiens GN=HSP90AA1 PE=1 SV=5	Heat shock protein HSP 90-alpha OS=Homo sapiens GN=HSP90AA1 PE=1 SV=5	414	1	410	1	3	NA	071516_Hsp90a_WT_Aha1_AMPPNP_BDP_2hr1.pep.xml.react2.xls	0.0843	K[325.13]NLVK_ILK[325.13]VIR	sp|P07900|HS90A_HUMAN +1_sp|P07900|HS90A_HUMAN +1	1	0	0.019802	0
6238	3521.76	3521.77	4	1269.66	1500.7	1269.66	1499.69	1.001	IPTC[160.03]K[325.13]ITLK	FYEQFSK[325.13]NIK	0.0853	1.86e-05	IPTCKITLK	FYEQFSKNIK	0.0853	1.86e-05	6241	6240	sp|O95433|AHSA1_HUMAN	sp|P07900|HS90A_HUMAN +1	Activator of 90 kDa heat shock protein ATPase homolog 1 OS=Homo sapiens GN=AHSA1 PE=1 SV=1	Heat shock protein HSP 90-alpha OS=Homo sapiens GN=HSP90AA1 PE=1 SV=5	208	1	443	1	1	NA	071716_Hsp90a_WT_Aha1_BDP_2hr1.pep.xml.react2.xls	0.0853	IPTC[160.03]K[325.13]ITLK_FYEQFSK[325.13]NIK	sp|O95433|AHSA1_HUMAN_sp|P07900|HS90A_HUMAN +1	1	0	0.0196078	1	1884900	2.57328e+06	3120250	4099900	342677	328339	517631	428939	-0.449122	-0.393927	0.169891	0.226378
6360	4489.23	4490.23	5	1353.73	2384.1	1353.73	2383.09	1.0081	KVEK[325.13]VVVSNR	EGLELPEDEEEK[325.13]KKQEEK	0.000103	0.0953	KVEKVVVSNR	EGLELPEDEEEKKKQEEK	0.000103	0.0953	6363	6362	sp|P07900|HS90A_HUMAN +1	sp|P07900|HS90A_HUMAN +1	Heat shock protein HSP 90-alpha OS=Homo sapiens GN=HSP90AA1 PE=1 SV=5	Heat shock protein HSP 90-alpha OS=Homo sapiens GN=HSP90AA1 PE=1 SV=5	585	1	558	1	3	NA	072216_Hsp90a_WT_Aha1_BDP_4hr1.pep.xml.react2.xls	0.0953	KVEK[325.13]VVVSNR_EGLELPEDEEEK[325.13]KKQEEK	sp|P07900|HS90A_HUMAN +1_sp|P07900|HS90A_HUMAN +1	1	0	0.0194175	0
6451	5156.6	5156.58	6	1098.55	3306.64	1097.55	3306.64	1.0029	TK[325.13]PIWTR	YESLTDPSKLDSGK[325.13]ELHINLIPNKQDR	0.0388	0.165	TKPIWTR	YESLTDPSKLDSGKELHINLIPNKQDR	0.0388	0.165	6454	6455	sp|P07900|HS90A_HUMAN +1	sp|P07900|HS90A_HUMAN +1	Heat shock protein HSP 90-alpha OS=Homo sapiens GN=HSP90AA1 PE=1 SV=5	Heat shock protein HSP 90-alpha OS=Homo sapiens GN=HSP90AA1 PE=1 SV=5	294	1	74	1	3	NA	071716_Hsp90a_WT_Aha1_AMPPNP_BDP_2hr1.pep.xml.react2.xls	0.165	TK[325.13]PIWTR_YESLTDPSKLDSGK[325.13]ELHINLIPNKQDR	sp|P07900|HS90A_HUMAN +1_sp|P07900|HS90A_HUMAN +1	1	0	0.0192308	1	5.53547e+06	4.69963e+06	9.95978e+06	9.47942e+06	1.3682e+06	1.15556e+06	3.02496e+06	2.70862e+06	0.236157	0.0713161	0.325486	0.373973
4949	2487.39	2487.4	4	797.429	938.559	797.428	937.56	0.9997	NLVK[325.13]K	ILK[325.13]VIR	0.183	0.0176	NLVKK	ILKVIR	0.183	0.0176	4952	4953	sp|P07900|HS90A_HUMAN +1	sp|P07900|HS90A_HUMAN +1	Heat shock protein HSP 90-alpha OS=Homo sapiens GN=HSP90AA1 PE=1 SV=5	Heat shock protein HSP 90-alpha OS=Homo sapiens GN=HSP90AA1 PE=1 SV=5	418	1	410	1	3	NA	071716_Hsp90a_Y331E_Aha1_AMPPNP_BDP_2hr1.pep.xml.react2.xls	0.183	NLVK[325.13]K_ILK[325.13]VIR	sp|P07900|HS90A_HUMAN +1_sp|P07900|HS90A_HUMAN +1	1	0	0.0190476	0
10427	3360.76	3360.77	4	797.429	1811.93	797.428	1811.93	0.0021	K[325.13]NLVK	ADLINNLGTIAK[325.13]SGTK	0.186	2.5e-05	KNLVK	ADLINNLGTIAKSGTK	0.186	2.5e-05	10428	10429	sp|P07900|HS90A_HUMAN +1	sp|P07900|HS90A_HUMAN +1	Heat shock protein HSP 90-alpha OS=Homo sapiens GN=HSP90AA1 PE=1 SV=5	Heat shock protein HSP 90-alpha OS=Homo sapiens GN=HSP90AA1 PE=1 SV=5	414	1	112	1	3	NA	072216_Hsp90a_WT_Aha1_BDP_4hr1.pep.xml.react2.xls	0.186	K[325.13]NLVK_ADLINNLGTIAK[325.13]SGTK	sp|P07900|HS90A_HUMAN +1_sp|P07900|HS90A_HUMAN +1	1	0	0.0188679	0
5179	2962.55	2963.55	4	797.429	1413.72	797.428	1413.72	0.0002	NLVK[325.13]K	EMLQQSK[325.13]ILK	0.199	0.0129	NLVKK	EMLQQSKILK	0.199	0.0129	5182	5183	sp|P07900|HS90A_HUMAN +1	sp|P07900|HS90A_HUMAN +1	Heat shock protein HSP 90-alpha OS=Homo sapiens GN=HSP90AA1 PE=1 SV=5	Heat shock protein HSP 90-alpha OS=Homo sapiens GN=HSP90AA1 PE=1 SV=5	418	1	407	1	3	NA	071716_Hsp90a_WT_Aha1_BDP_2hr1.pep.xml.react2.xls	0.199	NLVK[325.13]K_EMLQQSK[325.13]ILK	sp|P07900|HS90A_HUMAN +1_sp|P07900|HS90A_HUMAN +1	1	0	0.0186916	0
4624	2979.55	2979.55	4	797.429	1430.71	797.428	1429.71	1.003	NLVK[325.13]K	EM[147.04]LQQSK[325.13]ILK	0.209	0.0047	NLVKK	EMLQQSKILK	0.209	0.0047	4627	4626	sp|P07900|HS90A_HUMAN +1	sp|P07900|HS90A_HUMAN +1	Heat shock protein HSP 90-alpha OS=Homo sapiens GN=HSP90AA1 PE=1 SV=5	Heat shock protein HSP 90-alpha OS=Homo sapiens GN=HSP90AA1 PE=1 SV=5	418	1	407	1	3	NA	071716_Hsp90a_Y331E_Aha1_BDP_2hr1.pep.xml.react2.xls	0.209	NLVK[325.13]K_EM[147.04]LQQSK[325.13]ILK	sp|P07900|HS90A_HUMAN +1_sp|P07900|HS90A_HUMAN +1	1	0	0.0185185	0
3251	2828.42	2829.42	4	894.445	1182.57	894.445	1181.57	1.0072	AK[325.13]PAPSK	HIVM[147.04]K[325.13]WR	0.22	0.00238	AKPAPSK	HIVMKWR	0.22	0.00238	3254	3255	sp|O95433|AHSA1_HUMAN	sp|O95433|AHSA1_HUMAN	Activator of 90 kDa heat shock protein ATPase homolog 1 OS=Homo sapiens GN=AHSA1 PE=1 SV=1	Activator of 90 kDa heat shock protein ATPase homolog 1 OS=Homo sapiens GN=AHSA1 PE=1 SV=1	189	1	273	1	3	NA	071516_Hsp90a_Y331E_Aha1_AMPPNP_BDP_2hr1.pep.xml.react2.xls	0.22	AK[325.13]PAPSK_HIVM[147.04]K[325.13]WR	sp|O95433|AHSA1_HUMAN_sp|O95433|AHSA1_HUMAN	1	0	0.0183486	0
7193	4607.38	4607.43	5	1751.91	2104.07	1750.9	2103.07	2.0086	TQARPVGVK[325.13]IPTC[160.03]K	K[325.13]HSQFIGYPITLFVEK	0.254	4.62e-06	TQARPVGVKIPTCK	KHSQFIGYPITLFVEK	0.254	4.62e-06	7196	7197	sp|O95433|AHSA1_HUMAN	sp|P07900|HS90A_HUMAN +1	Activator of 90 kDa heat shock protein ATPase homolog 1 OS=Homo sapiens GN=AHSA1 PE=1 SV=1	Heat shock protein HSP 90-alpha OS=Homo sapiens GN=HSP90AA1 PE=1 SV=5	203	1	209	1	1	NA	071716_Hsp90a_Y331E_Aha1_BDP_2hr1.pep.xml.react2.xls	0.254	TQARPVGVK[325.13]IPTC[160.03]K_K[325.13]HSQFIGYPITLFVEK	sp|O95433|AHSA1_HUMAN_sp|P07900|HS90A_HUMAN +1	1	0	0.0181818	1	4.39368e+06	5760600	3155500	6.25858e+06	1.03894e+06	905164	574381	1.24849e+06	-0.390788	-0.987968	0.171881	0.268073
4380	2919.51	2920.51	4	941.471	1226.63	941.471	1225.63	1.0026	DILEK[325.13]K	VEK[325.13]VVVSNR	0.265	2.2e-07	DILEKK	VEKVVVSNR	0.265	2.2e-07	4383	4382	sp|P07900|HS90A_HUMAN +1	sp|P07900|HS90A_HUMAN +1	Heat shock protein HSP 90-alpha OS=Homo sapiens GN=HSP90AA1 PE=1 SV=5	Heat shock protein HSP 90-alpha OS=Homo sapiens GN=HSP90AA1 PE=1 SV=5	581	1	585	1	3	NA	071516_Hsp90a_WT_Aha1_AMPPNP_BDP_2hr1.pep.xml.react2.xls	0.265	DILEK[325.13]K_VEK[325.13]VVVSNR	sp|P07900|HS90A_HUMAN +1_sp|P07900|HS90A_HUMAN +1	1	0	0.018018	0
6863	4817.46	4818.45	6	1631.86	2434.19	1631.86	2434.18	0.0059	VGVPRAQTK[325.13]SPAPK	FK[325.13]SWPEGHFATITLTFIDK	0.287	0.011	VGVPRAQTKSPAPK	FKSWPEGHFATITLTFIDK	0.287	0.011	6866	6865	rev_sp|O95433|AHSA1_HUMAN	sp|O95433|AHSA1_HUMAN	Activator of 90 kDa heat shock protein ATPase homolog 1 OS=Homo sapiens GN=AHSA1 PE=1 SV=1	Activator of 90 kDa heat shock protein ATPase homolog 1 OS=Homo sapiens GN=AHSA1 PE=1 SV=1	145	1	277	1	1	NA	071516_Hsp90a_Y331E_Aha1_AMPPNP_BDP_2hr1.pep.xml.react2.xls	0.287	VGVPRAQTK[325.13]SPAPK_FK[325.13]SWPEGHFATITLTFIDK	rev_sp|O95433|AHSA1_HUMAN_sp|O95433|AHSA1_HUMAN	0	1	0.027027	0
8461	3206.5	3206.51	4	941.471	1513.63	941.471	1512.62	1.0038	DILEK[325.13]K	DNSTMGYMAAK[325.13]K	0.302	0.00366	DILEKK	DNSTMGYMAAKK	0.302	0.00366	8462	8465	sp|P07900|HS90A_HUMAN +1	sp|P07900|HS90A_HUMAN +1	Heat shock protein HSP 90-alpha OS=Homo sapiens GN=HSP90AA1 PE=1 SV=5	Heat shock protein HSP 90-alpha OS=Homo sapiens GN=HSP90AA1 PE=1 SV=5	581	1	631	1	3	NA	072216_Hsp90a_WT_Aha1_AMPPNP_BDP_4hr1.pep.xml.react2.xls	0.302	DILEK[325.13]K_DNSTMGYMAAK[325.13]K	sp|P07900|HS90A_HUMAN +1_sp|P07900|HS90A_HUMAN +1	1	0	0.0267857	0
13346	4215.16	4215.15	4	1712.85	1750.9	1712.85	1750.9	0.0058	GK[325.13]LIFFYEWSVK	TQARPVGVK[325.13]IPTC[160.03]K	0.307	0.000659	GKLIFFYEWSVK	TQARPVGVKIPTCK	0.307	0.000659	13349	13350	sp|O95433|AHSA1_HUMAN	sp|O95433|AHSA1_HUMAN	Activator of 90 kDa heat shock protein ATPase homolog 1 OS=Homo sapiens GN=AHSA1 PE=1 SV=1	Activator of 90 kDa heat shock protein ATPase homolog 1 OS=Homo sapiens GN=AHSA1 PE=1 SV=1	76	1	203	1	3	NA	072216_Aha1_BDP_4hr1.pep.xml.react2.xls	0.307	GK[325.13]LIFFYEWSVK_TQARPVGVK[325.13]IPTC[160.03]K	sp|O95433|AHSA1_HUMAN_sp|O95433|AHSA1_HUMAN	1	0	0.0265487	0
9071	8173.98	8174	6	2435.19	4987.39	2434.18	4985.38	3.0126	FK[325.13]SWPEGHFATITLTFIDK	VFTTQELVQAFTHAPATLEADRGGK[325.13]FHMVDGNVSGEFTDLVPEK	0.000451	0.314	FKSWPEGHFATITLTFIDK	VFTTQELVQAFTHAPATLEADRGGKFHMVDGNVSGEFTDLVPEK	0.000451	0.314	9074	9073	sp|O95433|AHSA1_HUMAN	sp|O95433|AHSA1_HUMAN	Activator of 90 kDa heat shock protein ATPase homolog 1 OS=Homo sapiens GN=AHSA1 PE=1 SV=1	Activator of 90 kDa heat shock protein ATPase homolog 1 OS=Homo sapiens GN=AHSA1 PE=1 SV=1	277	1	249	1	3	NA	071516_Hsp90a_Y331E_Aha1_BDP_2hr1.pep.xml.react2.xls	0.314	FK[325.13]SWPEGHFATITLTFIDK_VFTTQELVQAFTHAPATLEADRGGK[325.13]FHMVDGNVSGEFTDLVPEK	sp|O95433|AHSA1_HUMAN_sp|O95433|AHSA1_HUMAN	1	0	0.0263158	0
10410	3804.95	3805.95	5	941.471	2112.07	941.471	2111.06	1.0047	DILEK[325.13]K	K[325.13]HLEINPDHSIIETLR	0.0721	0.509	DILEKK	KHLEINPDHSIIETLR	0.0721	0.509	10413	10414	sp|P07900|HS90A_HUMAN +1	sp|P07900|HS90A_HUMAN +1	Heat shock protein HSP 90-alpha OS=Homo sapiens GN=HSP90AA1 PE=1 SV=5	Heat shock protein HSP 90-alpha OS=Homo sapiens GN=HSP90AA1 PE=1 SV=5	581	1	632	1	3	NA	072216_Hsp90a_WT_Aha1_BDP_4hr1.pep.xml.react2.xls	0.509	DILEK[325.13]K_K[325.13]HLEINPDHSIIETLR	sp|P07900|HS90A_HUMAN +1_sp|P07900|HS90A_HUMAN +1	1	0	0.026087	0
8246	5815.86	5815.85	5	2138.08	2926.37	2136.06	2925.37	3.02	ITLK[325.13]ETFLTSPEELYR	FHMVDGNVSGEFTDLVPEK[325.13]HIVMK	0.689	0.00649	ITLKETFLTSPEELYR	FHMVDGNVSGEFTDLVPEKHIVMK	0.689	0.00649	8249	8250	sp|O95433|AHSA1_HUMAN	sp|O95433|AHSA1_HUMAN	Activator of 90 kDa heat shock protein ATPase homolog 1 OS=Homo sapiens GN=AHSA1 PE=1 SV=1	Activator of 90 kDa heat shock protein ATPase homolog 1 OS=Homo sapiens GN=AHSA1 PE=1 SV=1	212	1	268	1	3	NA	071716_Hsp90a_Y331E_Aha1_AMPPNP_BDP_2hr1.pep.xml.react2.xls	0.689	ITLK[325.13]ETFLTSPEELYR_FHMVDGNVSGEFTDLVPEK[325.13]HIVMK	sp|O95433|AHSA1_HUMAN_sp|O95433|AHSA1_HUMAN	1	0	0.0258621	0
7282	5007.53	5008.51	6	1353.73	2902.4	1353.73	2901.39	1.0066	KVEK[325.13]VVVSNR	K[325.13]HGLEVIYMIEPIDEYC[160.03]VQQLK	0.00103	0.813	KVEKVVVSNR	KHGLEVIYMIEPIDEYCVQQLK	0.00103	0.813	7285	7286	sp|P07900|HS90A_HUMAN +1	sp|P07900|HS90A_HUMAN +1	Heat shock protein HSP 90-alpha OS=Homo sapiens GN=HSP90AA1 PE=1 SV=5	Heat shock protein HSP 90-alpha OS=Homo sapiens GN=HSP90AA1 PE=1 SV=5	585	1	513	1	3	NA	071716_Hsp90a_Y331E_Aha1_AMPPNP_BDP_2hr1.pep.xml.react2.xls	0.813	KVEK[325.13]VVVSNR_K[325.13]HGLEVIYMIEPIDEYC[160.03]VQQLK	sp|P07900|HS90A_HUMAN +1_sp|P07900|HS90A_HUMAN +1	1	0	0.025641	0
6928	5975.93	5976.92	5	1750.91	3473.62	1750.9	3471.62	2.0076	TQARPVGVK[325.13]IPTC[160.03]K	TEFTQGMILPTMNGESVDPVGQPALK[325.13]TEER	0.866	0.173	TQARPVGVKIPTCK	TEFTQGMILPTMNGESVDPVGQPALKTEER	0.866	0.173	6931	6930	sp|O95433|AHSA1_HUMAN	sp|O95433|AHSA1_HUMAN	Activator of 90 kDa heat shock protein ATPase homolog 1 OS=Homo sapiens GN=AHSA1 PE=1 SV=1	Activator of 90 kDa heat shock protein ATPase homolog 1 OS=Homo sapiens GN=AHSA1 PE=1 SV=1	203	1	182	1	3	NA	071716_Aha1_BDP_2hr1.pep.xml.react2.xls	0.866	TQARPVGVK[325.13]IPTC[160.03]K_TEFTQGMILPTMNGESVDPVGQPALK[325.13]TEER	sp|O95433|AHSA1_HUMAN_sp|O95433|AHSA1_HUMAN	1	0	0.0254237	0
7530	6215.05	6215	6	1750.91	3712.73	1750.9	3710.7	2.0361	TQARPVGVK[325.13]IPTC[160.03]K	FK[325.13]SWPEGHFATITLTFIDKNGETELC[160.03]MEGR	0.534	1	TQARPVGVKIPTCK	FKSWPEGHFATITLTFIDKNGETELCMEGR	0.534	1	7533	7532	sp|O95433|AHSA1_HUMAN	sp|O95433|AHSA1_HUMAN	Activator of 90 kDa heat shock protein ATPase homolog 1 OS=Homo sapiens GN=AHSA1 PE=1 SV=1	Activator of 90 kDa heat shock protein ATPase homolog 1 OS=Homo sapiens GN=AHSA1 PE=1 SV=1	203	1	277	1	3	NA	071716_Aha1_BDP_2hr1.pep.xml.react2.xls	1	TQARPVGVK[325.13]IPTC[160.03]K_FK[325.13]SWPEGHFATITLTFIDKNGETELC[160.03]MEGR	sp|O95433|AHSA1_HUMAN_sp|O95433|AHSA1_HUMAN	1	0	0.0252101	0
6901	5247.57	5248.56	4	1022.54	3473.62	1022.54	3471.62	2.0049	KAK[325.13]PAPSK	TEFTQGMILPTMNGESVDPVGQPALK[325.13]TEER	0.718	2.04	KAKPAPSK	TEFTQGMILPTMNGESVDPVGQPALKTEER	0.718	2.04	6902	6903	sp|O95433|AHSA1_HUMAN	sp|O95433|AHSA1_HUMAN	Activator of 90 kDa heat shock protein ATPase homolog 1 OS=Homo sapiens GN=AHSA1 PE=1 SV=1	Activator of 90 kDa heat shock protein ATPase homolog 1 OS=Homo sapiens GN=AHSA1 PE=1 SV=1	189	1	182	1	3	NA	071716_Hsp90a_WT_Aha1_BDP_2hr1.pep.xml.react2.xls	2.04	KAK[325.13]PAPSK_TEFTQGMILPTMNGESVDPVGQPALK[325.13]TEER	sp|O95433|AHSA1_HUMAN_sp|O95433|AHSA1_HUMAN	1	0	0.025	0
7650	5357.56	5357.52	5	894.445	3711.71	894.445	3710.7	1.0064	AK[325.13]PAPSK	FK[325.13]SWPEGHFATITLTFIDKNGETELC[160.03]MEGR	2.06	7.41e-07	AKPAPSK	FKSWPEGHFATITLTFIDKNGETELCMEGR	2.06	7.41e-07	7651	7652	sp|O95433|AHSA1_HUMAN	sp|O95433|AHSA1_HUMAN	Activator of 90 kDa heat shock protein ATPase homolog 1 OS=Homo sapiens GN=AHSA1 PE=1 SV=1	Activator of 90 kDa heat shock protein ATPase homolog 1 OS=Homo sapiens GN=AHSA1 PE=1 SV=1	189	1	277	1	3	NA	071716_Aha1_BDP_2hr1.pep.xml.react2.xls	2.06	AK[325.13]PAPSK_FK[325.13]SWPEGHFATITLTFIDKNGETELC[160.03]MEGR	sp|O95433|AHSA1_HUMAN_sp|O95433|AHSA1_HUMAN	1	0	0.0247934	0
10498	4842.4	4842.41	5	812.403	3278.59	812.403	3277.58	1.0037	K[325.13]NNIK	ELISNSSDALDK[325.13]IRYESLTDPSKLDSGK	2.85	0.0875	KNNIK	ELISNSSDALDKIRYESLTDPSKLDSGK	2.85	0.0875	10499	10500	sp|P07900|HS90A_HUMAN +1	sp|P07900|HS90A_HUMAN +1	Heat shock protein HSP 90-alpha OS=Homo sapiens GN=HSP90AA1 PE=1 SV=5	Heat shock protein HSP 90-alpha OS=Homo sapiens GN=HSP90AA1 PE=1 SV=5	358	1	58	1	3	NA	072216_Hsp90a_WT_Aha1_BDP_4hr1.pep.xml.react2.xls	2.85	K[325.13]NNIK_ELISNSSDALDK[325.13]IRYESLTDPSKLDSGK	sp|P07900|HS90A_HUMAN +1_sp|P07900|HS90A_HUMAN +1	1	0	0.0245902	0
8644	3794.93	3795.93	5	812.428	2231.09	812.428	2230.09	1.0021	EIVK[325.13]K	YIDQEELNK[325.13]TKPIWTR	2.88	0.377	EIVKK	YIDQEELNKTKPIWTR	2.88	0.377	8647	8648	sp|P07900|HS90A_HUMAN +1	sp|P07900|HS90A_HUMAN +1	Heat shock protein HSP 90-alpha OS=Homo sapiens GN=HSP90AA1 PE=1 SV=5	Heat shock protein HSP 90-alpha OS=Homo sapiens GN=HSP90AA1 PE=1 SV=5	208	1	292	1	3	NA	072216_Hsp90a_Y331E_Aha1_AMPPNP_BDP_4hr1.pep.xml.react2.xls	2.88	EIVK[325.13]K_YIDQEELNK[325.13]TKPIWTR	sp|P07900|HS90A_HUMAN +1_sp|P07900|HS90A_HUMAN +1	1	0	0.0243902	0
8144	5168.43	5168.44	4	1512.62	2904.4	1512.62	2901.39	3.0098	DNSTMGYMAAK[325.13]K	K[325.13]HGLEVIYMIEPIDEYC[160.03]VQQLK	4.65	1.56e-07	DNSTMGYMAAKK	KHGLEVIYMIEPIDEYCVQQLK	4.65	1.56e-07	8147	8146	sp|P07900|HS90A_HUMAN +1	sp|P07900|HS90A_HUMAN +1	Heat shock protein HSP 90-alpha OS=Homo sapiens GN=HSP90AA1 PE=1 SV=5	Heat shock protein HSP 90-alpha OS=Homo sapiens GN=HSP90AA1 PE=1 SV=5	631	1	513	1	3	NA	071716_Hsp90a_Y331E_Aha1_BDP_2hr1.pep.xml.react2.xls	4.65	DNSTMGYMAAK[325.13]K_K[325.13]HGLEVIYMIEPIDEYC[160.03]VQQLK	sp|P07900|HS90A_HUMAN +1_sp|P07900|HS90A_HUMAN +1	1	0	0.0241935	0
7315	5833.86	5834.83	5	2179.02	2903.43	2179.03	2901.39	2.0319	MKENQK[325.13]HIYYITGETK	K[325.13]HGLEVIYMIEPIDEYC[160.03]VQQLK	5.07	0.0162	MKENQKHIYYITGETK	KHGLEVIYMIEPIDEYCVQQLK	5.07	0.0162	7318	7319	sp|P07900|HS90A_HUMAN +1	sp|P07900|HS90A_HUMAN +1	Heat shock protein HSP 90-alpha OS=Homo sapiens GN=HSP90AA1 PE=1 SV=5	Heat shock protein HSP 90-alpha OS=Homo sapiens GN=HSP90AA1 PE=1 SV=5	489	1	513	1	3	NA	071716_Hsp90a_WT_Aha1_AMPPNP_BDP_2hr1.pep.xml.react2.xls	5.07	MKENQK[325.13]HIYYITGETK_K[325.13]HGLEVIYMIEPIDEYC[160.03]VQQLK	sp|P07900|HS90A_HUMAN +1_sp|P07900|HS90A_HUMAN +1	1	0	0.024	0
7822	4626.23	4627.2	4	973.42	2901.4	973.417	2901.39	0.0115	MK[325.13]ENQK	K[325.13]HGLEVIYMIEPIDEYC[160.03]VQQLK	5.59	2.32e-07	MKENQK	KHGLEVIYMIEPIDEYCVQQLK	5.59	2.32e-07	7825	7824	sp|P07900|HS90A_HUMAN +1	sp|P07900|HS90A_HUMAN +1	Heat shock protein HSP 90-alpha OS=Homo sapiens GN=HSP90AA1 PE=1 SV=5	Heat shock protein HSP 90-alpha OS=Homo sapiens GN=HSP90AA1 PE=1 SV=5	485	1	513	1	3	NA	071716_Hsp90a_WT_Aha1_BDP_2hr1.pep.xml.react2.xls	5.59	MK[325.13]ENQK_K[325.13]HGLEVIYMIEPIDEYC[160.03]VQQLK	sp|P07900|HS90A_HUMAN +1_sp|P07900|HS90A_HUMAN +1	1	0	0.0238095	0
7221	3874.91	3874.89	5	797.429	2326.07	797.428	2326.07	0.0049	K[325.13]NLVK	YNEKDEALETFLELC[160.03]K[325.13]K	0.272	6.15	KNLVK	YNEKDEALETFLELCKK	0.272	6.15	7222	7223	sp|P07900|HS90A_HUMAN +1	rev_sp|P07900|HS90AY313E_HUMAN +1	Heat shock protein HSP 90-alpha OS=Homo sapiens GN=HSP90AA1 PE=1 SV=5	Heat shock protein HSP 90-alpha OS=Homo sapiens GN=HSP90AA1 PE=1 SV=5	414	1	314	1	1	NA	071716_Hsp90a_Y331E_Aha1_AMPPNP_BDP_2hr1.pep.xml.react2.xls	6.15	K[325.13]NLVK_YNEKDEALETFLELC[160.03]K[325.13]K	sp|P07900|HS90A_HUMAN +1_rev_sp|P07900|HS90AY313E_HUMAN +1	0	1	0.031746	0
3626	4476.34	4476.33	6	1764.84	1960.09	1764.83	1959.09	1.0086	LNWTGTSK[325.13]SGVQYK	KAKPAPSK[325.13]TQARPVGVK	3.1e-05	7.14	LNWTGTSKSGVQYK	KAKPAPSKTQARPVGVK	3.1e-05	7.14	3629	3628	sp|O95433|AHSA1_HUMAN	sp|O95433|AHSA1_HUMAN	Activator of 90 kDa heat shock protein ATPase homolog 1 OS=Homo sapiens GN=AHSA1 PE=1 SV=1	Activator of 90 kDa heat shock protein ATPase homolog 1 OS=Homo sapiens GN=AHSA1 PE=1 SV=1	94	1	194	1	3	NA	071716_Aha1_BDP_2hr1.pep.xml.react2.xls	7.14	LNWTGTSK[325.13]SGVQYK_KAKPAPSK[325.13]TQARPVGVK	sp|O95433|AHSA1_HUMAN_sp|O95433|AHSA1_HUMAN	1	0	0.0314961	0
5285	3794.93	3796.93	5	812.428	2231.1	812.428	2230.09	1.0059	EIVK[325.13]K	YIDQEELNKTK[325.13]PIWTR	7.29	6.59	EIVKK	YIDQEELNKTKPIWTR	7.29	6.59	5286	5287	sp|P07900|HS90A_HUMAN +1	sp|P07900|HS90A_HUMAN +1	Heat shock protein HSP 90-alpha OS=Homo sapiens GN=HSP90AA1 PE=1 SV=5	Heat shock protein HSP 90-alpha OS=Homo sapiens GN=HSP90AA1 PE=1 SV=5	208	1	294	1	3	NA	071716_Hsp90a_Y331E_Aha1_AMPPNP_BDP_2hr1.pep.xml.react2.xls	7.29	EIVK[325.13]K_YIDQEELNKTK[325.13]PIWTR	sp|P07900|HS90A_HUMAN +1_sp|P07900|HS90A_HUMAN +1	1	0	0.03125	0
8880	5616.67	5617.58	4	1499.69	3365.58	1499.69	3363.57	2.007	FYEQFSK[325.13]NIK	HGLEVIYMIEPIDEYC[160.03]VQQLK[325.13]EFEGK	0.859	8.82	FYEQFSKNIK	HGLEVIYMIEPIDEYCVQQLKEFEGK	0.859	8.82	8881	8882	sp|P07900|HS90A_HUMAN +1	sp|P07900|HS90A_HUMAN +1	Heat shock protein HSP 90-alpha OS=Homo sapiens GN=HSP90AA1 PE=1 SV=5	Heat shock protein HSP 90-alpha OS=Homo sapiens GN=HSP90AA1 PE=1 SV=5	443	1	534	1	3	NA	071716_Hsp90a_WT_Aha1_AMPPNP_BDP_2hr1.pep.xml.react2.xls	8.82	FYEQFSK[325.13]NIK_HGLEVIYMIEPIDEYC[160.03]VQQLK[325.13]EFEGK	sp|P07900|HS90A_HUMAN +1_sp|P07900|HS90A_HUMAN +1	1	0	0.0310078	0
3793	2850.43	2850.43	4	599.328	1499.69	599.328	1499.69	0.0008	K[325.13]KK	FYEQFSK[325.13]NIK	13.8	2.71e-05	KKK	FYEQFSKNIK	13.8	2.71e-05	3796	3797	sp|P07900|HS90A_HUMAN +3	sp|P07900|HS90A_HUMAN +1	Heat shock protein HSP 90-alpha OS=Homo sapiens GN=HSP90AA1 PE=1 SV=5	Heat shock protein HSP 90-alpha OS=Homo sapiens GN=HSP90AA1 PE=1 SV=5	275	4	443	1	3	NA	071516_Hsp90a_WT_Aha1_AMPPNP_BDP_2hr1.pep.xml.react2.xls	13.8	K[325.13]KK_FYEQFSK[325.13]NIK	sp|P07900|HS90A_HUMAN +3_sp|P07900|HS90A_HUMAN +1	1	0	0.0307692	0
3664	2851.43	2851.43	4	599.328	1500.7	599.328	1499.69	1.0062	KK[325.13]K	FYEQFSK[325.13]NIK	13.8	0.0052	KKK	FYEQFSKNIK	13.8	0.0052	3667	3668	sp|P07900|HS90A_HUMAN +3	sp|P07900|HS90A_HUMAN +1	Heat shock protein HSP 90-alpha OS=Homo sapiens GN=HSP90AA1 PE=1 SV=5	Heat shock protein HSP 90-alpha OS=Homo sapiens GN=HSP90AA1 PE=1 SV=5	276	4	443	1	3	NA	071516_Hsp90a_Y331E_Aha1_BDP_2hr1.pep.xml.react2.xls	13.8	KK[325.13]K_FYEQFSK[325.13]NIK	sp|P07900|HS90A_HUMAN +3_sp|P07900|HS90A_HUMAN +1	1	0	0.0305344	0
6883	3875.91	3875.91	5	797.429	2327.07	797.428	2326.07	1.0045	K[325.13]NLVK	C[160.03]LELFTELAEDK[325.13]ENYKK	0.0166	14.3	KNLVK	CLELFTELAEDKENYKK	0.0166	14.3	6886	6887	sp|P07900|HS90A_HUMAN +1	sp|P07900|HS90A_HUMAN +1	Heat shock protein HSP 90-alpha OS=Homo sapiens GN=HSP90AA1 PE=1 SV=5	Heat shock protein HSP 90-alpha OS=Homo sapiens GN=HSP90AA1 PE=1 SV=5	414	1	431	1	3	NA	071516_Hsp90a_Y331E_Aha1_AMPPNP_BDP_2hr1.pep.xml.react2.xls	14.3	K[325.13]NLVK_C[160.03]LELFTELAEDK[325.13]ENYKK	sp|P07900|HS90A_HUMAN +1_sp|P07900|HS90A_HUMAN +1	1	0	0.030303	0
6208	5446.68	5447.7	6	1750.9	2944.37	1750.9	2941.36	3.0103	TQARPVGVK[325.13]IPTC[160.03]K	FHM[147.04]VDGNVSGEFTDLVPEK[325.13]HIVMK	0.238	14.9	TQARPVGVKIPTCK	FHMVDGNVSGEFTDLVPEKHIVMK	0.238	14.9	6211	6210	sp|O95433|AHSA1_HUMAN	sp|O95433|AHSA1_HUMAN	Activator of 90 kDa heat shock protein ATPase homolog 1 OS=Homo sapiens GN=AHSA1 PE=1 SV=1	Activator of 90 kDa heat shock protein ATPase homolog 1 OS=Homo sapiens GN=AHSA1 PE=1 SV=1	203	1	268	1	3	NA	071716_Aha1_BDP_2hr1.pep.xml.react2.xls	14.9	TQARPVGVK[325.13]IPTC[160.03]K_FHM[147.04]VDGNVSGEFTDLVPEK[325.13]HIVMK	sp|O95433|AHSA1_HUMAN_sp|O95433|AHSA1_HUMAN	1	0	0.0300752	0
4394	3047.6	3047.61	4	941.471	1354.73	941.471	1353.73	1.0027	DILEK[325.13]K	KVEK[325.13]VVVSNR	27.3	6.06e-05	DILEKK	KVEKVVVSNR	27.3	6.06e-05	4397	4396	sp|P07900|HS90A_HUMAN +1	sp|P07900|HS90A_HUMAN +1	Heat shock protein HSP 90-alpha OS=Homo sapiens GN=HSP90AA1 PE=1 SV=5	Heat shock protein HSP 90-alpha OS=Homo sapiens GN=HSP90AA1 PE=1 SV=5	581	1	585	1	2	NA	071716_Hsp90a_Y331E_Aha1_AMPPNP_BDP_2hr1.pep.xml.react2.xls	27.3	DILEK[325.13]K_KVEK[325.13]VVVSNR	sp|P07900|HS90A_HUMAN +1_sp|P07900|HS90A_HUMAN +1	1	0	0.0298507	0
7867	5494.67	5496.73	4	1269.66	3473.6	1269.66	3471.62	1.9871	IPTC[160.03]K[325.13]ITLK	TEFTQGMILPTMNGESVDPVGQPALK[325.13]TEER	33.1	0.0504	IPTCKITLK	TEFTQGMILPTMNGESVDPVGQPALKTEER	33.1	0.0504	7868	7869	sp|O95433|AHSA1_HUMAN	sp|O95433|AHSA1_HUMAN	Activator of 90 kDa heat shock protein ATPase homolog 1 OS=Homo sapiens GN=AHSA1 PE=1 SV=1	Activator of 90 kDa heat shock protein ATPase homolog 1 OS=Homo sapiens GN=AHSA1 PE=1 SV=1	208	1	182	1	3	NA	071716_Hsp90a_WT_Aha1_BDP_2hr1.pep.xml.react2.xls	33.1	IPTC[160.03]K[325.13]ITLK_TEFTQGMILPTMNGESVDPVGQPALK[325.13]TEER	sp|O95433|AHSA1_HUMAN_sp|O95433|AHSA1_HUMAN	1	0	0.0296296	0
9839	3174.67	3175.67	4	1156.58	1266.68	1153.56	1269.66	0.0376	WK[325.13]M[147.04]VIHK	IPTC[160.03]K[325.13]ITLK	23.4	40.8	WKMVIHK	IPTCKITLK	23.4	40.8	9840	9843	rev_sp|O95433|AHSA1_HUMAN	sp|O95433|AHSA1_HUMAN	Activator of 90 kDa heat shock protein ATPase homolog 1 OS=Homo sapiens GN=AHSA1 PE=1 SV=1	Activator of 90 kDa heat shock protein ATPase homolog 1 OS=Homo sapiens GN=AHSA1 PE=1 SV=1	66	1	208	1	1	NA	072216_Aha1_BDP_4hr1.pep.xml.react2.xls	40.8	WK[325.13]M[147.04]VIHK_IPTC[160.03]K[325.13]ITLK	rev_sp|O95433|AHSA1_HUMAN_sp|O95433|AHSA1_HUMAN	0	1	0.037037	0
6982	4143.13	4143.14	5	937.561	2454.16	937.56	2454.16	0.0038	ILK[325.13]VIR	KYNEKDEALETFLELC[160.03]K[325.13]K	1.47	44.6	ILKVIR	KYNEKDEALETFLELCKK	1.47	44.6	6983	6984	sp|P07900|HS90A_HUMAN +1	rev_sp|P07900|HS90AY313E_HUMAN +1	Heat shock protein HSP 90-alpha OS=Homo sapiens GN=HSP90AA1 PE=1 SV=5	Heat shock protein HSP 90-alpha OS=Homo sapiens GN=HSP90AA1 PE=1 SV=5	410	1	314	1	1	NA	071716_Hsp90a_WT_Aha1_BDP_2hr1.pep.xml.react2.xls	44.6	ILK[325.13]VIR_KYNEKDEALETFLELC[160.03]K[325.13]K	sp|P07900|HS90A_HUMAN +1_rev_sp|P07900|HS90AY313E_HUMAN +1	0	1	0.0444444	0
5274	5376.57	5377.56	5	1513.63	3111.54	1512.62	3110.53	2.0162	DNSTMGYMAAK[325.13]K	HLEINPDHSIIETLRQKAEADK[325.13]NDK	0.000185	45.1	DNSTMGYMAAKK	HLEINPDHSIIETLRQKAEADKNDK	0.000185	45.1	5277	5278	sp|P07900|HS90A_HUMAN +1	sp|P07900|HS90A_HUMAN +1	Heat shock protein HSP 90-alpha OS=Homo sapiens GN=HSP90AA1 PE=1 SV=5	Heat shock protein HSP 90-alpha OS=Homo sapiens GN=HSP90AA1 PE=1 SV=5	631	1	654	1	3	NA	071516_Hsp90a_Y331E_Aha1_AMPPNP_BDP_2hr1.pep.xml.react2.xls	45.1	DNSTMGYMAAK[325.13]K_HLEINPDHSIIETLRQKAEADK[325.13]NDK	sp|P07900|HS90A_HUMAN +1_sp|P07900|HS90A_HUMAN +1	1	0	0.0441176	0
5806	4975.54	4975.55	6	2113.07	2111.07	2111.06	2111.06	2.0084	K[325.13]HLEINPDHSIIETLR	K[325.13]HLEINPDHSIIETLR	46.4	2.39	KHLEINPDHSIIETLR	KHLEINPDHSIIETLR	46.4	2.39	5810	5807	sp|P07900|HS90A_HUMAN +1	sp|P07900|HS90A_HUMAN +1	Heat shock protein HSP 90-alpha OS=Homo sapiens GN=HSP90AA1 PE=1 SV=5	Heat shock protein HSP 90-alpha OS=Homo sapiens GN=HSP90AA1 PE=1 SV=5	632	1	632	1	2	NA	071516_Hsp90a_Y331E_Aha1_BDP_2hr1.pep.xml.react2.xls	46.4	K[325.13]HLEINPDHSIIETLR_K[325.13]HLEINPDHSIIETLR	sp|P07900|HS90A_HUMAN +1_sp|P07900|HS90A_HUMAN +1	1	0	0.0437956	0
3702	3499.85	3499.85	5	1269.66	1478.79	1269.66	1478.78	0.0015	IPTC[160.03]K[325.13]ITLK	AQTKSPAPK[325.13]AKR	0.000379	47.8	IPTCKITLK	AQTKSPAPKAKR	0.000379	47.8	3705	3706	sp|O95433|AHSA1_HUMAN	rev_sp|O95433|AHSA1_HUMAN	Activator of 90 kDa heat shock protein ATPase homolog 1 OS=Homo sapiens GN=AHSA1 PE=1 SV=1	Activator of 90 kDa heat shock protein ATPase homolog 1 OS=Homo sapiens GN=AHSA1 PE=1 SV=1	208	1	150	1	1	NA	071716_Hsp90a_WT_Aha1_AMPPNP_BDP_2hr1.pep.xml.react2.xls	47.8	IPTC[160.03]K[325.13]ITLK_AQTKSPAPK[325.13]AKR	sp|O95433|AHSA1_HUMAN_rev_sp|O95433|AHSA1_HUMAN	0	1	0.0510949	0
10122	4007.01	4007.03	6	797.429	2458.17	797.428	2456.15	2.0248	K[325.13]NLVK	IM[147.04]K[325.13]AQALRDNSTMGYM[147.04]AAKK	0.0559	55.7	KNLVK	IMKAQALRDNSTMGYMAAKK	0.0559	55.7	10125	10124	sp|P07900|HS90A_HUMAN +1	sp|P07900|HS90A_HUMAN +1	Heat shock protein HSP 90-alpha OS=Homo sapiens GN=HSP90AA1 PE=1 SV=5	Heat shock protein HSP 90-alpha OS=Homo sapiens GN=HSP90AA1 PE=1 SV=5	414	1	615	1	3	NA	072216_Hsp90a_WT_Aha1_BDP_4hr1.pep.xml.react2.xls	55.7	K[325.13]NLVK_IM[147.04]K[325.13]AQALRDNSTMGYM[147.04]AAKK	sp|P07900|HS90A_HUMAN +1_sp|P07900|HS90A_HUMAN +1	1	0	0.0507246	0
5263	3499.86	3499.87	5	1269.67	1478.79	1269.66	1478.78	0.003	IPTC[160.03]K[325.13]ITLK	AQTK[325.13]SPAPKAKR	0.00107	56	IPTCKITLK	AQTKSPAPKAKR	0.00107	56	5266	5265	sp|O95433|AHSA1_HUMAN	rev_sp|O95433|AHSA1_HUMAN	Activator of 90 kDa heat shock protein ATPase homolog 1 OS=Homo sapiens GN=AHSA1 PE=1 SV=1	Activator of 90 kDa heat shock protein ATPase homolog 1 OS=Homo sapiens GN=AHSA1 PE=1 SV=1	208	1	145	1	1	NA	072216_Hsp90a_Y331E_Aha1_AMPPNP_BDP_4hr1.pep.xml.react2.xls	56	IPTC[160.03]K[325.13]ITLK_AQTK[325.13]SPAPKAKR	sp|O95433|AHSA1_HUMAN_rev_sp|O95433|AHSA1_HUMAN	0	1	0.057971	0
6688	4706.27	4707.26	6	1499.69	2455.17	1499.69	2456.15	-0.9802	FYEQFSK[325.13]NIK	IM[147.04]K[325.13]AQALRDNSTM[147.04]GYMAAKK	0.00013	77	FYEQFSKNIK	IMKAQALRDNSTMGYMAAKK	0.00013	77	6691	6690	sp|P07900|HS90A_HUMAN +1	sp|P07900|HS90A_HUMAN +1	Heat shock protein HSP 90-alpha OS=Homo sapiens GN=HSP90AA1 PE=1 SV=5	Heat shock protein HSP 90-alpha OS=Homo sapiens GN=HSP90AA1 PE=1 SV=5	443	1	615	1	3	NA	071716_Hsp90a_Y331E_Aha1_AMPPNP_BDP_2hr1.pep.xml.react2.xls	77	FYEQFSK[325.13]NIK_IM[147.04]K[325.13]AQALRDNSTM[147.04]GYMAAKK	sp|P07900|HS90A_HUMAN +1_sp|P07900|HS90A_HUMAN +1	1	0	0.057554	0
6436	4664.38	4665.37	6	1478.78	2434.19	1478.78	2434.18	0.0072	AQTKSPAPK[325.13]AKR	FK[325.13]SWPEGHFATITLTFIDK	82.6	6.52	AQTKSPAPKAKR	FKSWPEGHFATITLTFIDK	82.6	6.52	6439	6438	rev_sp|O95433|AHSA1_HUMAN	sp|O95433|AHSA1_HUMAN	Activator of 90 kDa heat shock protein ATPase homolog 1 OS=Homo sapiens GN=AHSA1 PE=1 SV=1	Activator of 90 kDa heat shock protein ATPase homolog 1 OS=Homo sapiens GN=AHSA1 PE=1 SV=1	150	1	277	1	1	NA	071516_Hsp90a_Y331E_Aha1_AMPPNP_BDP_2hr1.pep.xml.react2.xls	82.6	AQTKSPAPK[325.13]AKR_FK[325.13]SWPEGHFATITLTFIDK	rev_sp|O95433|AHSA1_HUMAN_sp|O95433|AHSA1_HUMAN	0	1	0.0647482	0
9013	7345.5	7345.52	7	2883.41	3710.69	2881.46	3710.7	1.9397	K[325.13]HLEINPDHSIIETLRQKAEADK	FK[325.13]SWPEGHFATITLTFIDKNGETELC[160.03]MEGR	88.3	0.000839	KHLEINPDHSIIETLRQKAEADK	FKSWPEGHFATITLTFIDKNGETELCMEGR	88.3	0.000839	9016	9017	sp|P07900|HS90A_HUMAN +1	sp|O95433|AHSA1_HUMAN	Heat shock protein HSP 90-alpha OS=Homo sapiens GN=HSP90AA1 PE=1 SV=5	Activator of 90 kDa heat shock protein ATPase homolog 1 OS=Homo sapiens GN=AHSA1 PE=1 SV=1	632	1	277	1	1	NA	071716_Hsp90a_Y331E_Aha1_BDP_2hr1.pep.xml.react2.xls	88.3	K[325.13]HLEINPDHSIIETLRQKAEADK_FK[325.13]SWPEGHFATITLTFIDKNGETELC[160.03]MEGR	sp|P07900|HS90A_HUMAN +1_sp|O95433|AHSA1_HUMAN	1	0	0.0642857	0
6298	5017.59	5017.62	6	1830.99	2435.19	1831	2434.18	1.0081	VGVPRAQTKSPAPK[325.13]AK	FK[325.13]SWPEGHFATITLTFIDK	115	7.16e-07	VGVPRAQTKSPAPKAK	FKSWPEGHFATITLTFIDK	115	7.16e-07	6301	6300	rev_sp|O95433|AHSA1_HUMAN	sp|O95433|AHSA1_HUMAN	Activator of 90 kDa heat shock protein ATPase homolog 1 OS=Homo sapiens GN=AHSA1 PE=1 SV=1	Activator of 90 kDa heat shock protein ATPase homolog 1 OS=Homo sapiens GN=AHSA1 PE=1 SV=1	150	1	277	1	1	NA	071516_Hsp90a_Y331E_Aha1_BDP_2hr1.pep.xml.react2.xls	115	VGVPRAQTKSPAPK[325.13]AK_FK[325.13]SWPEGHFATITLTFIDK	rev_sp|O95433|AHSA1_HUMAN_sp|O95433|AHSA1_HUMAN	0	1	0.0714286	0
6894	4619.29	4620.29	6	1413.72	2454.17	1413.72	2454.16	0.0083	EMLQQSK[325.13]ILK	KYNEKDEALETFLELC[160.03]K[325.13]K	0.00555	145	EMLQQSKILK	KYNEKDEALETFLELCKK	0.00555	145	6897	6898	sp|P07900|HS90A_HUMAN +1	rev_sp|P07900|HS90AY313E_HUMAN +1	Heat shock protein HSP 90-alpha OS=Homo sapiens GN=HSP90AA1 PE=1 SV=5	Heat shock protein HSP 90-alpha OS=Homo sapiens GN=HSP90AA1 PE=1 SV=5	407	1	314	1	1	NA	071716_Hsp90a_WT_Aha1_BDP_2hr1.pep.xml.react2.xls	145	EMLQQSK[325.13]ILK_KYNEKDEALETFLELC[160.03]K[325.13]K	sp|P07900|HS90A_HUMAN +1_rev_sp|P07900|HS90AY313E_HUMAN +1	0	1	0.0785714	0
4321	3660.76	3661.76	4	1353.72	1555.63	1353.73	1556.62	-0.9946	KVEK[325.13]VVVSNR	K[325.13]AAM[147.04]YGMTSNDR	2.91e-06	216	KVEKVVVSNR	KAAMYGMTSNDR	2.91e-06	216	4322	4325	sp|P07900|HS90A_HUMAN +1	rev_sp|P07900|HS90AY313E_HUMAN +1	Heat shock protein HSP 90-alpha OS=Homo sapiens GN=HSP90AA1 PE=1 SV=5	Heat shock protein HSP 90-alpha OS=Homo sapiens GN=HSP90AA1 PE=1 SV=5	585	1	102	1	1	NA	071516_Hsp90a_WT_Aha1_AMPPNP_BDP_2hr1.pep.xml.react2.xls	216	KVEK[325.13]VVVSNR_K[325.13]AAM[147.04]YGMTSNDR	sp|P07900|HS90A_HUMAN +1_rev_sp|P07900|HS90AY313E_HUMAN +1	0	1	0.0857143	0
8227	5743.77	5744.77	5	1499.69	3492.67	1499.69	3491.66	1.0098	FYEQFSK[325.13]NIK	K[325.13]HGLEVIYMIEPIDEYC[160.03]VQQLKEFEGK	0.0235	218	FYEQFSKNIK	KHGLEVIYMIEPIDEYCVQQLKEFEGK	0.0235	218	8230	8229	sp|P07900|HS90A_HUMAN +1	sp|P07900|HS90A_HUMAN +1	Heat shock protein HSP 90-alpha OS=Homo sapiens GN=HSP90AA1 PE=1 SV=5	Heat shock protein HSP 90-alpha OS=Homo sapiens GN=HSP90AA1 PE=1 SV=5	443	1	513	1	3	NA	071716_Hsp90a_WT_Aha1_AMPPNP_BDP_2hr1.pep.xml.react2.xls	218	FYEQFSK[325.13]NIK_K[325.13]HGLEVIYMIEPIDEYC[160.03]VQQLKEFEGK	sp|P07900|HS90A_HUMAN +1_sp|P07900|HS90A_HUMAN +1	1	0	0.0851064	0
7428	5290.63	5290.64	6	1269.66	3269.56	1269.66	3267.55	2.0093	IPTC[160.03]K[325.13]ITLK	FHMVDGNVSGEFTDLVPEKHIVMK[325.13]WR	243	0.0361	IPTCKITLK	FHMVDGNVSGEFTDLVPEKHIVMKWR	243	0.0361	7431	7432	sp|O95433|AHSA1_HUMAN	sp|O95433|AHSA1_HUMAN	Activator of 90 kDa heat shock protein ATPase homolog 1 OS=Homo sapiens GN=AHSA1 PE=1 SV=1	Activator of 90 kDa heat shock protein ATPase homolog 1 OS=Homo sapiens GN=AHSA1 PE=1 SV=1	208	1	273	1	3	NA	071716_Hsp90a_WT_Aha1_BDP_2hr1.pep.xml.react2.xls	243	IPTC[160.03]K[325.13]ITLK_FHMVDGNVSGEFTDLVPEKHIVMK[325.13]WR	sp|O95433|AHSA1_HUMAN_sp|O95433|AHSA1_HUMAN	1	0	0.084507	0
9233	3213.64	3213.64	5	1165.57	1296.67	1165.57	1297.68	-1.0093	HIVMK[325.13]WR	DILEK[325.13]KVEK	0.000126	270	HIVMKWR	DILEKKVEK	0.000126	270	9236	9235	sp|O95433|AHSA1_HUMAN	sp|P07900|HS90A_HUMAN +1	Activator of 90 kDa heat shock protein ATPase homolog 1 OS=Homo sapiens GN=AHSA1 PE=1 SV=1	Heat shock protein HSP 90-alpha OS=Homo sapiens GN=HSP90AA1 PE=1 SV=5	273	1	581	1	1	NA	072216_Aha1_BDP_4hr1.pep.xml.react2.xls	270	HIVMK[325.13]WR_DILEK[325.13]KVEK	sp|O95433|AHSA1_HUMAN_sp|P07900|HS90A_HUMAN +1	1	0	0.0839161	0
5225	3264.59	3265.59	4	1013.5	1499.69	1014.5	1499.69	-1.0025	DGDKKK[325.13]K	FYEQFSK[325.13]NIK	361	0.000109	DGDKKKK	FYEQFSKNIK	361	0.000109	5228	5229	sp|P07900|HS90A_HUMAN +1	sp|P07900|HS90A_HUMAN +1	Heat shock protein HSP 90-alpha OS=Homo sapiens GN=HSP90AA1 PE=1 SV=5	Heat shock protein HSP 90-alpha OS=Homo sapiens GN=HSP90AA1 PE=1 SV=5	276	1	443	1	3	NA	071716_Hsp90a_Y331E_Aha1_AMPPNP_BDP_2hr1.pep.xml.react2.xls	361	DGDKKK[325.13]K_FYEQFSK[325.13]NIK	sp|P07900|HS90A_HUMAN +1_sp|P07900|HS90A_HUMAN +1	1	0	0.0833333	0
4961	3266.61	3266.59	4	1015.51	1499.69	1014.5	1499.69	1.0097	DGDK[325.13]KKK	FYEQFSK[325.13]NIK	421	3.06e-05	DGDKKKK	FYEQFSKNIK	421	3.06e-05	4962	4963	sp|P07900|HS90A_HUMAN +1	sp|P07900|HS90A_HUMAN +1	Heat shock protein HSP 90-alpha OS=Homo sapiens GN=HSP90AA1 PE=1 SV=5	Heat shock protein HSP 90-alpha OS=Homo sapiens GN=HSP90AA1 PE=1 SV=5	274	1	443	1	3	NA	071516_Hsp90a_WT_Aha1_AMPPNP_BDP_2hr1.pep.xml.react2.xls	421	DGDK[325.13]KKK_FYEQFSK[325.13]NIK	sp|P07900|HS90A_HUMAN +1_sp|P07900|HS90A_HUMAN +1	1	0	0.0827586	0
11468	5249.55	5250.53	4	1022.54	3475.6	1022.54	3475.6	0.0001	KAK[325.13]PAPSK	EETK[325.13]LAPQGVPDVSEGNM[147.04]TPLIM[147.04]GQTFETK	0.00332	550	KAKPAPSK	EETKLAPQGVPDVSEGNMTPLIMGQTFETK	0.00332	550	11469	11472	sp|O95433|AHSA1_HUMAN	rev_sp|O95433|AHSA1_HUMAN	Activator of 90 kDa heat shock protein ATPase homolog 1 OS=Homo sapiens GN=AHSA1 PE=1 SV=1	Activator of 90 kDa heat shock protein ATPase homolog 1 OS=Homo sapiens GN=AHSA1 PE=1 SV=1	189	1	157	1	1	NA	072216_Aha1_BDP_4hr1.pep.xml.react2.xls	550	KAK[325.13]PAPSK_EETK[325.13]LAPQGVPDVSEGNM[147.04]TPLIM[147.04]GQTFETK	sp|O95433|AHSA1_HUMAN_rev_sp|O95433|AHSA1_HUMAN	0	1	0.0896552	0
4470	2614.49	2614.49	5	797.429	1065.65	797.428	1065.65	0.0005	K[325.13]NLVK	ILK[325.13]VIRK	0.042	916	KNLVK	ILKVIRK	0.042	916	4473	4472	sp|P07900|HS90A_HUMAN +1	sp|P07900|HS90A_HUMAN +1	Heat shock protein HSP 90-alpha OS=Homo sapiens GN=HSP90AA1 PE=1 SV=5	Heat shock protein HSP 90-alpha OS=Homo sapiens GN=HSP90AA1 PE=1 SV=5	414	1	410	1	2	NA	071716_Hsp90a_Y331E_Aha1_BDP_2hr1.pep.xml.react2.xls	916	K[325.13]NLVK_ILK[325.13]VIRK	sp|P07900|HS90A_HUMAN +1_sp|P07900|HS90A_HUMAN +1	1	0	0.0890411	0
5100	3213.63	3213.63	4	1165.57	1296.66	1165.57	1297.68	-1.0206	HIVMK[325.13]WR	DILEKK[325.13]VEK	0.000104	999	HIVMKWR	DILEKKVEK	0.000104	999	5103	5102	sp|O95433|AHSA1_HUMAN	sp|P07900|HS90A_HUMAN +1	Activator of 90 kDa heat shock protein ATPase homolog 1 OS=Homo sapiens GN=AHSA1 PE=1 SV=1	Heat shock protein HSP 90-alpha OS=Homo sapiens GN=HSP90AA1 PE=1 SV=5	273	1	582	1	1	NA	071516_Hsp90a_Y331E_Aha1_AMPPNP_BDP_2hr1.pep.xml.react2.xls	999	HIVMK[325.13]WR_DILEKK[325.13]VEK	sp|O95433|AHSA1_HUMAN_sp|P07900|HS90A_HUMAN +1	1	0	0.0884354	0
4483	2616.49	2616.5	4	797.429	1067.66	797.428	1065.65	2.0054	K[325.13]NLVK	RIVK[325.13]LIK	0.0747	999	KNLVK	RIVKLIK	0.0747	999	4486	4485	sp|P07900|HS90A_HUMAN +1	rev_sp|P07900|HS90AY313E_HUMAN +1	Heat shock protein HSP 90-alpha OS=Homo sapiens GN=HSP90AA1 PE=1 SV=5	Heat shock protein HSP 90-alpha OS=Homo sapiens GN=HSP90AA1 PE=1 SV=5	414	1	323	1	1	NA	071716_Hsp90a_Y331E_Aha1_BDP_2hr1.pep.xml.react2.xls	999	K[325.13]NLVK_RIVK[325.13]LIK	sp|P07900|HS90A_HUMAN +1_rev_sp|P07900|HS90AY313E_HUMAN +1	0	1	0.0952381	0
12508	4950.44	4950.45	5	1269.66	2929.37	1269.66	2929.4	-0.0257	IPTC[160.03]K[325.13]ITLK	LQQVC[160.03]YEDIPEIMYIVELGHK[325.13]R	1.07	999	IPTCKITLK	LQQVCYEDIPEIMYIVELGHKR	1.07	999	12509	12512	sp|O95433|AHSA1_HUMAN	rev_sp|P07900|HS90AY313E_HUMAN +1	Activator of 90 kDa heat shock protein ATPase homolog 1 OS=Homo sapiens GN=AHSA1 PE=1 SV=1	Heat shock protein HSP 90-alpha OS=Homo sapiens GN=HSP90AA1 PE=1 SV=5	208	1	220	1	1	NA	072216_Aha1_BDP_4hr1.pep.xml.react2.xls	999	IPTC[160.03]K[325.13]ITLK_LQQVC[160.03]YEDIPEIMYIVELGHK[325.13]R	sp|O95433|AHSA1_HUMAN_rev_sp|P07900|HS90AY313E_HUMAN +1	0	1	0.102041	0

## Sheet: explanation of column headers
Supplementary Data 1 column headers	explanation
ms2.scan	MS2 scan number identifying cross-linked peptide pair mass relationship
ms2.query.mass	sum of measured masses for peptide 1, peptide 2 and reporter ion
ms2.prec.mass	mass of precursor ion which triggered the MS2 scan
ms2.prec.z	charge of precursor ion which triggered the MS2 scan
ms2.mass1	measured mass of peptide 1 in the MS2 scan
ms2.mass2	measured mass of peptide 2 in the MS2 scan
ms3.mass1	theoretical monoisotopic mass of peptide 1
ms3.mass2	theoretical monoisotopic mass of peptide 2
relationship.error	mass error between query mass and precursor mass
ms3.pep1	assigned sequence of peptide 1 including modifications in brackets following the modified residue. K[325.13] = cross-linker stump modified Lys, C[160.03] = carbamidomethylated Cys, M[147.04] = oxidized Met.
ms3.pep2	assigned sequence of peptide 2 including modifications in brackets following the modified residue. K[325.13] = cross-linker stump modified Lys, C[160.03] = carbamidomethylated Cys, M[147.04] = oxidized Met.
ms3.fdr1	estimated false discovery rate for peptide 1 sequence assingment
ms3.fdr2	estimated false discovery rate for peptide 2 sequence assingment
ms3.pep1.plain	assigned sequence of peptide 1 without modifications
ms3.pep2.plain	assigned sequence of peptide 2 without modifications
ms3.expect1	Comet expectation score for peptide 1
ms3.expect2	Comet expectation score for peptide 2
ms3.scan1	MS3 scan number for peptide 1
ms3.scan2	MS3 scan number for peptide 2
ms3.prot1	uniprot identifier for protein 1
ms3.prot2	uniprot identifier for protein 2
ms3.descr1	protein 1 description
ms3.descr2	protein 2 description
mod_pos1	cross-linked residue number in protein 1
X.times_in_prot1	number of occurances of peptide 1 in protein 1
mod_pos2	cross-linked residue number in protein 2
X.times_in_prot2	number of occurances of peptide 2 in protein 2
type	type of cross-link. 1 = inter-protein, 2 = homo-dimer, 3 = intra-protein.
REACT2CSV_20_20180123	version of react2csv
File.name	name of .pep.xml file containing identification
max_evalue	maximum Comet expectation value for the peptide pair
xlinked_peptide_pair	concatenated string of peptide1_peptide2
prot_pair	concatenated string of protein1_protein2
fwd	binary indicator for forward (i.e. target) sequence
rev	binary indicator for reverse (i.e. decoy) sequence
FDR	estimated false discovery rate
targeted_by_PRM	binary indicator for peptide pairs selected for PRM analysis
peak_area_Y313E_AMPPNP	peak area for peptide pair in the Hsp90a Y313E mutant sample treated with AMPPNP
peak_area_Y313E	peak area for peptide pair in the Hsp90a Y313E mutant sample
peak_area_WT_AMPPNP	peak area for peptide pair in the Hsp90a wild type sample treated with AMPPNP
peak_area_WT	peak area for peptide pair in the Hsp90a wild type sample
95%CI_Y313E_AMPPNP	95% confidence interval for the peak area for peptide pair in the Hsp90a Y313E mutant sample treated with AMPPNP
95%CI_Y313E	95% confidence interval for the peak area for peptide pair in the Hsp90a Y313E mutant sample
95%CI_WT_AMPPNP	95% confidence interval for the peak area for peptide pair in the Hsp90a wild type sample treated with AMPPNP
95%CI_WT	95% confidence interval for the peak area for peptide pair in the Hsp90a wild type sample
Log2(Y313E AMPPNP/Apo)	log base 2 ratio for the peak areas of Hsp90a Y313E mutant +/- AMPPNP
Log2(WT AMPPMP/Apo)	log base 2 ratio for the peak areas of Hsp90a wild type +/- AMPPNP
95%CI_Log2(Y313E AMPPNP/Apo)	95% confidence interval for the log base 2 ratio for the peak areas of Hsp90a Y313E mutant +/- AMPPNP
95%CI_Log2(WT AMPPMP/Apo)	95% confidence interval for the log base 2 ratio for the peak areas of Hsp90a wild type +/- AMPPNP
