# Supplementary material for: Hsp90 middle domain phosphorylation initiates a complex conformational program to recruit the ATPase-stimulating cochaperone Aha1
Source: Nat Commun. 2019 Jun 12;10:2574. doi: 10.1038/s41467-019-10463-y (PMC6561935; doi:10.1038/s41467-019-10463-y)
Supplement: Supplementary file 5 — Source Data [file 41467_2019_10463_MOESM5_ESM.xlsx]

## Sheet: Fig 1a
Figure 1a: anti-Hsp90 (1st panel) and anti-phospho-Y313 (2nd panel)

## Sheet: Fig 1b
Figure 1b
												Anti-p23, p60Hop, and Aha1

## Sheet: Fig 1c
Figure 1c

## Sheet: Fig 1d
Figure 1d

## Sheet: Fig 1e
Figure 1e

## Sheet: Fig 1f
Figure 1f						Figure 1f

## Sheet: Fig 2b
Figure 2b

## Sheet: Fig 2c
Figure 2c

## Sheet: Fig 2d
Figure 2d

## Sheet: Fig 2e
Figure 2e

[truncated: 10 more sheets: Fig.3, Fig7, Supplementary Figure 3b&c, Fig 8a, Fig 8b, Fig 8c, Supplementary Figure 2a, Supplementary Figure 3a, Supplementary Figure 6b, Supplementary Table 2, Supplementary Table 3]
